# Supplementary material for: Towards a unified model of aneuploid karyotype dynamics
Source: PLoS Genet. 2026 Jun 18;22(6):e1012210. doi: 10.1371/journal.pgen.1012210 (PMC13318051; doi:10.1371/journal.pgen.1012210)
Supplement: S1 Appendix — Yeast strains and plasmids used in this study. Table B. Karyotypic variant analysis of sequenced clones. Table C. Per-chromosome monosome depth of coverage analysis. Table D. Data used to calculate relative fitness coefficients. Table E. Monosome replating test count data. Table F. Monosome replating test rate analysis. Table G. Canavanine fluctuation test colony count data. Table H. Canavanine fluctuation test rate analysis. Table I. WGS sample information. (XLSX) [file pgen.1012210.s016.xlsx]

## Sheet: Table A
Table A. Yeast strains and plasmids used in this study
Yeast Strains
Strain	Genotype	Background	Source	Description
	Parental Strains
LRH65	MATa ura3-52, leu2D1, trp1D63	S288c	Fred Winston
LRH66	MATα ura3-52, leu2D1, his3D200	S288c	Fred Winston
LRH637	MATα his3 leu2 lys2 ura3 RME1 TAO3 MKT1 can1D0	S288c	This study
LRH641	MATα ura3D0 can1D0
LRH312	MATa ura3D0 can1::NATMX ace2-a7	JAY291	Argueso, 2008
LRH105	MATa ura3D0 ACE2	JAY291	Argueso Lab
LRH321	MATα ura3D0 ACE2	JAY291	This study
	Canavanine Counterselectable Chromosome Strains
LRH307	MATα ura3-52 leu2D1 his3 trp1- Ime1::hphMX can1::NATMX Chr1L(65574)::CAN1-KANMX Chr1R(156572)::CAN1-KANMX	S288c	This study	Canavanine counterselectable Chr1
LRH558	MATα ura3-52 leu2D1 his3 trp1- Ime1::hphMX can1::NATMX Chr2L(137759)::URA3-CAN1 Chr2R(460641)::CAN1-KANMX	S288c	This study	Canavanine counterselectable Chr2
LRH573	MATα ura3-52 leu2D1 his3 trp1- Ime1::hphMX can1::NATMX Kar4-Can1-KanMX Chr3R(155772)::URA3-CAN1	S288c	This study	Canavanine counterselectable Chr3
LRH561	MATα ura3-52 leu2D1 his3 trp1- Ime1::hphMX can1::NATMX Chr4L(130148)::URA3-CAN1 Chr4R(909772)::CAN1-KANMX	S288c	This study	Canavanine counterselectable Chr4
LRH202	MATa ura3D0 Chr5L(31353)::CAN1 Chr5R(256214)::CAN1-KANMX ime1::hphMX	JAY291	Heasley et al. 2020	Canavanine counterselectable Chr5
LRH421	MATα ura3-52 leu2D1 his3 trp1- Ime1::hphMX can1::NATMX Chr6L(82580)::URA3-CAN1-KANMX Chr6R(210937)::URA3-CAN1-KANMX	S288c	This study	Canavanine counterselectable Chr6
LRH310	MATα ura3-52 leu2D1 his3 ime1::hphMX can1::NATMX Chr7L(440507)::CAN1-KANMX Chr7R(883850)::CAN1-KANMX	S288c	This study	Canavanine counterselectable Chr7
LRH425	MATα ura3-52 leu2D1 trp- can1::NatMX ime1::HphMX Chr8L(80506)::URA3-CAN1-KANMX Chr8R(504285)::URA3-CAN1-KANMX	S288c	This study	Canavanine counterselectable Chr8
LRH328	MATα ura3-52 leu2D1 trp- can1::NatMX ime1::HphMX Chr9L(279966)::CAN1-KANMX Chr9R(385503)::CAN1-KANMX	S288c	This study	Canavanine counterselectable Chr9
LRH426	MATα ura3-52 leu2D1 trp- can1::NatMX ime1::HphMX Chr10L(269873)::URA3-CAN1-KANMX Chr10R(523906)::URA3-CAN1-KANMX	S288c	This study	Canavanine counterselectable Chr10
LRH564	MATα ura3-52 leu2D1 his3 trp1- Ime1::hphMX can1::NATMX Chr11L(261948)::URA3-CAN1 Chr11R(573484)::CAN1-KANMX	S288c	This study	Canavanine counterselectable Chr11
LRH309	MATα ura3-52 leu2D1 his3 trp1- Ime1::hphMX can1::NATMX Chr12L(19753)::CAN1-KANMX Chr12R(402498)::CAN1-KANMX	S288c	This study	Canavanine counterselectable Chr12
LRH568	MATα ura3-52 leu2D1 his3 trp1- Ime1::hphMX can1::NATMX Chr13L(229545)::URA3-CAN1 Chr13R(308794)::CAN1-KANMX	S288c	This study	Canavanine counterselectable Chr13
LRH460	MATα ura3-52 leu2D1 his3 trp1- Ime1::hphMX can1::NATMX Chr14L(379292)::CAN1-KANMX Chr14R(691333)::CAN1-KANMX	S288c	This study	Canavanine counterselectable Chr14
LRH430	MATα ura3-52 leu2D1 his3 trp1- Ime1::hphMX can1::NATMX Chr15L(248380)::URA3-CAN1-KANMX Chr15R(401303)::URA3-CAN1-KANMX	S288c	This study	Canavanine counterselectable Chr15
LRH432	MATα ura3-52 leu2D1 his3 trp1- Ime1::hphMX can1::NATMX Chr16L(459748)::CAN1-KANMX Chr16R(752994)::CAN1-KANMX	S288c	This study	Canavanine counterselectable Chr16
LRH667	MATα his3 leu2 lys2 ura3 can1∆0 RME1 TAO3 MKT1 MMP1-pACT1-CAN1-KANMX	S288c	This study	Single canavanine counterselectable Chr12
	Violacein-Marked Chromosome Strains
LRH313	MATa ura3D0 ace2-a7 can1::NATMX Chr1L(65574)::VIO	LRH312	This study	Chr1 VIO
LRH330	MATa ura3D0 ace2-a7 can1::NATMX Chr3(110768)::VIO	LRH312	This study	Chr3 VIO
LRH544	MATa ura3D0 ace2-a7 can1::NATMX Chr4L(130148)::VIO	LRH312	This study	Chr4 VIO
LRH279	MATa ura3D0 ace2-a7 can1::VIO	LRH312	This study	Chr5 VIO
LRH509	MATa ura3D0 ace2-a7 can1::NATMX Chr8L(80506)::VIO	LRH312	This study	Chr8 VIO
LRH434	MATa ura3D0 ace2-a7 can1::NATMX Chr9R(385503)::VIO	LRH312	This study	Chr9 VIO
LRH498	MATa ura3D0 ace2-a7 can1::NATMX Chr10L(269873)::VIO	LRH312	This study	Chr10 VIO
LRH548	MATa ura3D0 ace2-a7 can1::NATMX Chr11L(261948)::VIO	LRH312	This study	Chr11 VIO
LRH315	MATa ura3D0 ace2-a7 can1::NATMX Chr12L(19753)::VIO	LRH312	This study	Chr12 VIO
LRH324	MATa ura3D0 ACE2 can1::NATMX Chr12L(19753)::VIO	LRH312	This study	Chr12 VIO
LRH554	MATa ura3D0 ace2-a7 can1::NATMX Chr13L(229545)::VIO	LRH312	This study	Chr13 VIO
LRH506	MATa ura3D0 ace2-a7 can1::NATMX Chr14L(229385)::VIO	LRH312	This study	Chr14 VIO
LRH496	MATa ura3D0 ace2-a7 can1::NATMX Chr15L(248380)::VIO	LRH312	This study	Chr15 VIO
	Double Reporter Diploid Strains
LRH316	Chr1 Diploid (LRH307 x LRH313)		This study
LRH587	Chr2 Diploid (LRH558 x LRH312) * no VIO in this strain		This study
LRH575	Chr3 Diploid (LRH573 x LRH 330)		This study
LRH562	Chr4 Diploid (LRH561 x LRH544)		This study
LRH348	Chr5 Diploid (LRH279 x LRH202)		This study
LRH585	Chr6 Diploid (LRH421 x LRH312) * no VIO in this strain		This study
LRH684	Chr7 Diploid (LRH310 x LRH312) * no VIO in this strain		This study
LRH510	Chr8 Diploid (LRH425 x LRH509)		This study
LRH433	Chr9 Diploid (LRH328 x LRH434)		This study
LRH502	Chr10 Diploid (LRH498 x LRH428)		This study
LRH566	Chr11 Diploid (LRH564 x LRH548)		This study
LRH325	Chr12 Diploid (LRH309 x 315)		This study
LRH488	Chr12 Diploid (LRH309 x 324)		This study
LRH570	Chr13 Diploid (LRH568 x LRH554)		This study
LRH507	Chr14 Diploid (LRH506 x LRH460)		This study
LRH500	Chr15 Diploid (LRH496 x LRH430)		This study
LRH588	Chr16 Diploid (LRH432 x LRH312) * no VIO in this strain		This study
LRH741	LRH667 x LRH324		This study
	Galactose Induced Centromere inactivation Strains
LRH849	pGAL-CEN1 Diploid (LRH637 KlURA3:pGAL-CEN1 x LRH641)
LRH851	pGAL-CEN3 Diploid (LRH637 KlURA3:pGAL-CEN3 x LRH641)
LRH853	pGAL-CEN4 Diploid (LRH637 KlURA3:pGAL-CEN4 x LRH641)
LRH854	pGAL-CEN5 Diploid (LRH637 KlURA3:pGAL-CEN5 x LRH641)
LRH857	pGAL-CEN9 Diploid (LRH637 KlURA3:pGAL-CEN9 x LRH641)
LRH859	pGAL-CEN10 Diploid (LRH637 KlURA3:pGAL-CEN10 x LRH641)
LRH860	pGAL-CEN11 Diploid (LRH637 KlURA3:pGAL-CEN11 x LRH641)
LRH862	pGAL-CEN12 Diploid (LRH637 KlURA3:pGAL-CEN12 x LRH641)
LRH864	pGAL-CEN13 Diploid (LRH637 KlURA3:pGAL-CEN13 x LRH641)
LRH866	pGAL-CEN15 Diploid (LRH637 KlURA3:pGAL-CEN15 x LRH641)
	Strains used for live cell fluorescence microscopy
LRH806	MATa promURA3::tetR::GFP::LEU2 CenIV::tetOx448::URA3 ura3-1 his3-11. 15 leu2-3. 112 trp1-1 can1-100		Gift from Jeff Moore
LRH842	MATa gal-CEN4::KANmx promURA3::tetR::GFP::LEU2 klURA3-KanMX-TagBFP2-pGAL-CenIV::tetOx448::URA3 ura3-1 his3-11. 15 leu2-3. 112 trp1-1 can1-100		This study
LRH848	MATα mRuby2-TUB1+3'UTR::HIS3 his3 leu2 lys2 ura3 RME1 TAO3 MKT1 can1D0		This study
LRH881	MATα Nuf2-tdTomato::His3MX his3 leu2 lys2 ura3 RME1 TAO3 MKT1 can1D0		This study
LRH809	MATα HTB2-tdtomato::HIS3MX snq2 yor1		This study
LRH844	MATa/α mRuby2-Tub1::HIS3 promURA3::tetR::GFP::LEU2 klURA3-KanMX-TagBFP2-pGAL-CenIV::tetOx448::URA3 ura3-1 his3-11. 15 leu2-3. 112 trp1-1 can1-100		This study
LRH883	MATa/α Nuf2-tdtomato::HIS3MX promURA3::tetR::GFP::LEU2 klURA3-KanMX-TagBFP2-pGAL-CenIV::tetOx448::URA3 ura3-1 his3-11 15 leu2-3 112 trp1-1 can1-100		This study
LRH884	MATa/α snq2 yor1 HTB2-tdtomato::HIS3MX promURA3::tetR::GFP::LEU2 klURA3-KanMX-TagBFP2-pGAL-CenIV::tetOx448::URA3 ura3-1 his3-11 15 leu2-3 112 trp1-1 can1-100		This study
Plasmids
pLRH46	pJC105; encodes yeast optimized violacein biosynthetic operon cassette, URA3, KANMX, AMP		PMID: 29170962
pLRH50	ZOO367 CEN01		PMID: 18832360
pLRH52	ZOO369 CEN03		PMID: 18832360
pLRH53	ZOO370 CEN04		PMID: 18832360
pLRH54	ZOO371 CEN05		PMID: 18832360
pLRH57	ZOO374 CEN08		PMID: 18832360
pLRH58	ZOO375 CEN09		PMID: 18832360
pLRH59	ZOO376 CEN10		PMID: 18832360
pLRH60	ZOO377 CEN11		PMID: 18832360
pLRH61	ZOO378 CEN12		PMID: 18832360
pLRH62	ZOO379 CEN13		PMID: 18832360
pLRH64	ZOO381 CEN15		PMID: 18832360
pJM308	pHIS3:HIS3p:mRuby2-TUB1+3'UTR		Gift from Jeff Moore	PMID: 25711127
pJM49	pFA6a-tdTomato::HIS3		Gift from Jeff Moore
pLRH208	pLRH35 (pGAL-CEN4) +KanMX-TagBFP2		This study

## Sheet: Table B
Table B. Karyotypic variant analysis of sequenced clones
	light CANR Colonies																	dark CANR Colonies
	Chr1	Chr2	Chr3	Chr4	Chr5	Chr6	Chr7	Chr8	Chr9	Chr10	Chr11	Chr12	Chr13	Chr14	Chr15	Chr16		Chr1	Chr2	Chr3	Chr4	Chr5	Chr6	Chr7	Chr8	Chr9	Chr10	Chr11	Chr12	Chr13	Chr14	Chr15	Chr16
Total Seq Clones	10	5	26	5	20	9	5	19	10	16	5	23	5	10	16	10		10	7	10	10	23	11	8	11	13	13	12	15	11	9	9	8
Monosomy	10	5	25	0	20	1	1	19	10	12	5	0	0	10	16	10		0	0	0	0	0	0	0	0	0	0	0	0	0	0	0	0
UPD	0	0	0	5	0	8	4	0	0	3	0	23	5	0	0	0		10	6	9	3	23	7	8	11	11	10	10	15	11	7	6	5
LOH	0	0	0	0	0	0	0	0	0	0	0	0	0	0	0	0		0	1	0	7	0	4	0	0	1	3	2	0	0	2	3	3
CNV	0	0	1	0	0	1	0	0	0	1	0	0	0	0	0	0		0	0	1	0	0	0	0	0	1	0	0	0	0	0	0	0
Unselected Aneuploidies	0	0	2	1	1	7	5	1	0	0	0	7	0	0	2	1		0	0	1	0	2	0	2	1	1	2	0	3	1	0	0	0
Unselected LOH	0	2	1	0	0	1	0	0	0	0	0	2	0	0	1	0		1	1	2	0	0	0	0	0	4	0	0	2	2	1	1	0
Unselected CNV	0	0	0	0	0	0	0	0	0	0	0	0	0	0	0	0		0	0	0	0	0	0	0	0	0	0	0	0	0	0	0	0

## Sheet: Table C
Table C. Per-chromosome monosome depth of coverage analysis
	Chr1	Chr2	Chr3	Chr4	Chr5	Chr8	Chr9	Chr10	Chr11	Chr12	Chr13	Chr14	Chr15	Chr16
Per clone normalized copy number	0.799636	1.09171		2.00988	1.11896	1.03255	1.01113	1.53752	1.82879	2.05377	1.97041	1.15901	1.63131	1.03163
	0.807015	1.0844	1.22684	2.00867	1.23537	1.03831	1.00472	1.652	1.79463	2.02277	1.87728	1.11983	1.58355	1.02155
	0.796933	1.08252	1.22053	2.02444	1.14987	1.0292	0.995749	1.79869	1.88276	2.0116	1.9001	1.1017	1.74374	1.02389
	0.788338	1.09398	1.17719	2.0364	1.21057	1.03762	0.990973	1.87702	1.78919	2.01488	2.03009	1.08766	1.64854	1.05643
	0.798602	1.08085	1.21799	2.03952	1.13604	1.03059	1.00348	1.71776	1.7844	2.04724	1.90158	1.10107	1.61191	1.02232
	0.798111		1.22592		1.28066	1.03207	0.982545	1.76774		2.01852		1.09132	1.57874	1.0163
	0.799111		1.22477		1.11226	1.02179	0.992242	1.67049		2.01853		1.0946	1.391	1.0163
	0.786409		1.21746		1.26794	1.04193	0.991771	1.83584		2.0417		1.14194	1.58484	1.01975
	0.778323		1.14506		1.21454	1.02397	0.990954	1.84828		1.96733		1.10542	2.00634	1.01529
	0.783348		1.13315		1.3356	1.0279	0.992042	1.76119		2.02644		1.13396	1.82067	1.09935
			1.13138			0.999332		1.85813		2.19089			1.62713
			1.13557			1.02186		1.80463		2.04739			1.75277
			1.15923			1.02948		1.74778		2.19213			1.90454
			1.19213			1.02693		1.74222		2.12751			1.82796
			1.13559			1.02948		1.8442		2.13889			1.78835
			1.17277			1.01615		1.8575		2.17724			1.8512
			1.33802			1.02194				2.12652			1.86667
						1.05679				2.07316			1.87295
						1.02981							1.69585
						1.0048
						0.966978
						1.008
						1.00651
						1.2373
						1.01592
						0.998102
						1.01846
						0.993069

## Sheet: Table D
Diploid
strain	growth conditions	dataset	average slope across replicates	relative fitness coefficient (w)
Diploid	ypd	preselected monosome	0.153255	1
chr1_mono1	ypd	preselected monosome	0.123825	0.807967
chr1_mono2	ypd	preselected monosome	0.122902	0.801944
chr1_mono3	ypd	preselected monosome	0.129766	0.846729
chr2_mono1	ypd	preselected monosome	0.0716399	0.467455
chr2_mono2	ypd	preselected monosome	0.0479965	0.31318
chr2_mono3	ypd	preselected monosome	0.0275979	0.180078
chr3_mono1	ypd	preselected monosome	0.0951958	0.621158
chr3_mono2	ypd	preselected monosome	0.106853	0.697223
chr3_mono3	ypd	preselected monosome	0.0895804	0.584518
chr9_mono1	ypd	preselected monosome	0.119437	0.779334
chr9_mono2	ypd	preselected monosome	0.117266	0.765166
chr9_mono3	ypd	preselected monosome	0.11322	0.738769
chr14_mono1	ypd	preselected monosome	0.10458	0.682394
chr14_mono2	ypd	preselected monosome	0.11021	0.719126
chr14_mono3	ypd	preselected monosome	0.100972	0.658849
chr16_mono1	ypd	preselected monosome	0.109245	0.712829
chr16_mono2	ypd	preselected monosome	0.104566	0.682302
chr16_mono3	ypd	preselected monosome	0.140087	0.914079
Diploid	SD_FOA	induced monosome	0.177762	1
cen1	SD_FOA	induced monosome	0.105076	0.591101
cen3	SD_FOA	induced monosome	0.096986	0.545594
cen4	SD_FOA	induced monosome	0.0166479	0.0936526
cen5	SD_FOA	induced monosome	0.0888053	0.499573
cen9	SD_FOA	induced monosome	0.0908245	0.510932
cen10	SD_FOA	induced monosome	0.0112531	0.0633045
cen11	SD_FOA	induced monosome	0.0743717	0.418377
cen12	SD_FOA	induced monosome	0.050915	0.286422
cen13	SD_FOA	induced monosome	0.0415227	0.233586
cen15	SD_FOA	induced monosome	0.0543252	0.305606

## Sheet: Table E
Table E. Monosome replating test count data
Diploid parent strain	Chromosome	Date	Replicate	ul plated on YPD	Dilution plated on YPD	Monosomes	UPD	Total colonies on YPD	Population Total	Revertants:Monosomes	% Revertants
LRH316	Chr1	2025-12-09	1	100	10000	117	0	117	2340000	0	0
LRH316	Chr1	2025-12-09	2	100	10000	102	0	102	2040000	0	0
LRH316	Chr1	2025-12-09	3	100	10000	124	0	124	2480000	0	0
LRH316	Chr1	2025-12-09	4	100	10000	124	1	125	2500000	0.008	0.8
LRH316	Chr1	2025-12-09	5	100	10000	74	0	74	1480000	0	0
LRH316	Chr1	2025-12-09	6	100	10000	99	0	99	1980000	0	0
LRH316	Chr1	2025-12-09	7	100	10000	142	0	142	2840000	0	0
LRH316	Chr1	2025-12-09	8	100	10000	67	0	67	1340000	0	0
LRH316	Chr1	2025-12-09	9	100	10000	137	0	137	2740000	0	0
LRH316	Chr1	2025-12-09	10	100	10000	90	0	90	1800000	0	0
LRH316	Chr1	2025-12-09	11	100	10000	138	0	138	2760000	0	0
LRH316	Chr1	2025-12-09	12	100	10000	90	1	91	1820000	0.010989	1.0989
LRH316	Chr1	2025-12-09	13	100	10000	67	0	67	1340000	0	0
LRH316	Chr1	2025-12-09	14	100	10000	81	0	81	1620000	0	0
LRH316	Chr1	2025-12-09	15	100	10000	102	0	102	2040000	0	0
LRH316	Chr1	2025-12-09	16	100	10000	125	0	125	2500000	0	0
LRH316	Chr1	2025-12-09	17	100	10000	104	0	104	2080000	0	0
LRH316	Chr1	2025-12-09	18	100	10000	90	0	90	1800000	0	0
LRH316	Chr1	2025-12-09	19	100	10000	84	0	84	1680000	0	0
LRH316	Chr1	2025-12-09	20	100	10000	157	0	157	3140000	0	0
LRH316	Chr1	2025-12-09	21	100	10000	100	0	100	2000000	0	0
LRH316	Chr1	2025-12-09	22	100	10000	93	1	94	1880000	0.0106383	1.06383
LRH316	Chr1	2025-12-09	23	100	10000	113	0	113	2260000	0	0
LRH316	Chr1	2025-12-09	24	100	10000	113	0	113	2260000	0	0
LRH587	Chr2	2025-12-10	1	100	10000	230	0	230	4600000	0	0
LRH587	Chr2	2025-12-10	2	100	10000	46	0	46	920000	0	0
LRH587	Chr2	2025-12-10	3	100	10000	32	0	32	640000	0	0
LRH587	Chr2	2025-12-10	4	100	10000	56	0	56	1120000	0	0
LRH587	Chr2	2025-12-10	5	100	10000	54	0	54	1080000	0	0
LRH587	Chr2	2025-12-10	6	100	10000	31	0	31	620000	0	0
LRH587	Chr2	2025-12-10	7	100	10000	47	0	47	940000	0	0
LRH587	Chr2	2025-12-10	8	100	10000	52	0	52	1040000	0	0
LRH587	Chr2	2025-12-10	9	100	10000	47	0	47	940000	0	0
LRH587	Chr2	2025-12-10	10	100	10000	89	0	89	1780000	0	0
LRH587	Chr2	2025-12-10	11	100	10000	79	0	79	1580000	0	0
LRH587	Chr2	2025-12-10	12	100	10000	76	0	76	1520000	0	0
LRH587	Chr2	2025-12-10	13	100	10000	68	0	68	1360000	0	0
LRH587	Chr2	2025-12-10	14	100	10000	46	0	46	920000	0	0
LRH587	Chr2	2025-12-10	15	100	10000	62	1	63	1260000	0.015873	1.5873
LRH587	Chr2	2025-12-10	16	100	10000	59	0	59	1180000	0	0
LRH587	Chr2	2025-12-10	17	100	10000	63	0	63	1260000	0	0
LRH587	Chr2	2025-12-10	18	100	10000	39	0	39	780000	0	0
LRH587	Chr2	2025-12-10	19	100	10000	32	0	32	640000	0	0
LRH587	Chr2	2025-12-10	20	100	10000	47	0	47	940000	0	0
LRH587	Chr2	2025-12-10	21	100	10000	76	0	76	1520000	0	0
LRH587	Chr2	2025-12-10	22	100	10000	45	0	45	900000	0	0
LRH587	Chr2	2025-12-10	23	100	10000	60	0	60	1200000	0	0
LRH587	Chr2	2025-12-10	24	100	10000	84	0	84	1680000	0	0
LRH575	Chr3	2025-12-09	1	100	10000	264	0	264	5280000	0	0
LRH575	Chr3	2025-12-09	2	100	10000	432	0	432	8640000	0	0
LRH575	Chr3	2025-12-09	3	100	10000	354	0	354	7080000	0	0
LRH575	Chr3	2025-12-09	4	100	10000	364	2	366	7320000	0.00546448	0.546448
LRH575	Chr3	2025-12-09	5	100	10000	276	0	276	5520000	0	0
LRH575	Chr3	2025-12-09	6	100	10000	494	0	494	9880000	0	0
LRH575	Chr3	2025-12-09	7	100	10000	350	0	350	7000000	0	0
LRH575	Chr3	2025-12-09	8	100	10000	566	0	566	11320000	0	0
LRH575	Chr3	2025-12-09	9	100	10000	204	0	204	4080000	0	0
LRH575	Chr3	2025-12-09	10	100	10000	558	2	560	11200000	0.00357143	0.357143
LRH575	Chr3	2025-12-09	11	100	10000	776	0	776	15520000	0	0
LRH575	Chr3	2025-12-09	12	100	10000	474	0	474	9480000	0	0
LRH575	Chr3	2025-12-09	13	100	10000	48	0	48	960000	0	0
LRH575	Chr3	2025-12-09	14	100	10000	110	0	110	2200000	0	0
LRH575	Chr3	2025-12-09	15	100	10000	205	0	205	4100000	0	0
LRH575	Chr3	2025-12-09	16	100	10000	187	0	187	3740000	0	0
LRH575	Chr3	2025-12-09	17	100	10000	199	0	199	3980000	0	0
LRH575	Chr3	2025-12-09	18	100	10000	184	0	184	3680000	0	0
LRH575	Chr3	2025-12-09	19	100	10000	222	0	222	4440000	0	0
LRH575	Chr3	2025-12-09	20	100	10000	314	0	314	6280000	0	0
LRH575	Chr3	2025-12-09	21	100	10000	448	0	448	8960000	0	0
LRH575	Chr3	2025-12-09	22	100	10000	195	0	195	3900000	0	0
LRH575	Chr3	2025-12-09	23	100	10000	318	0	318	6360000	0	0
LRH575	Chr3	2025-12-09	24	100	10000	462	0	462	9240000	0	0
LRH562	Chr4	2025-12-10	1	100	1000	115	12	127	254000	0.0944882	9.44882
LRH562	Chr4	2025-12-10	2	100	1000	117	0	117	234000	0	0
LRH562	Chr4	2025-12-10	3	100	1000	186	3	189	378000	0.015873	1.5873
LRH562	Chr4	2025-12-10	4	100	1000	274	3	277	554000	0.0108303	1.08303
LRH562	Chr4	2025-12-10	5	100	1000	158	2	160	320000	0.0125	1.25
LRH562	Chr4	2025-12-10	6	100	1000	160	23	183	366000	0.125683	12.5683
LRH562	Chr4	2025-12-10	7	100	1000	92	4	96	192000	0.0416667	4.16667
LRH562	Chr4	2025-12-10	8	100	1000	100	8	108	216000	0.0740741	7.40741
LRH562	Chr4	2025-12-10	9	100	1000	116	7	123	246000	0.0569106	5.69106
LRH562	Chr4	2025-12-10	10	100	1000	196	3	199	398000	0.0150754	1.50754
LRH562	Chr4	2025-12-10	12	100	1000	160	4	164	328000	0.0243902	2.43902
LRH562	Chr4	2025-12-10	13	100	1000	106	3	109	218000	0.0275229	2.75229
LRH562	Chr4	2025-12-10	14	100	1000	54	92	146	292000	0.630137	63.0137
LRH562	Chr4	2025-12-10	15	100	1000	100	0	100	200000	0	0
LRH562	Chr4	2025-12-10	16	100	1000	84	2	86	172000	0.0232558	2.32558
LRH562	Chr4	2025-12-10	17	100	1000	20	716	736	1472000	0.972826	97.2826
LRH562	Chr4	2025-12-10	18	100	1000	106	0	106	212000	0	0
LRH562	Chr4	2025-12-10	19	100	1000	142	3	145	290000	0.0206897	2.06897
LRH562	Chr4	2025-12-10	20	100	1000	88	3	91	182000	0.032967	3.2967
LRH562	Chr4	2025-12-10	21	100	1000	152	2	154	308000	0.012987	1.2987
LRH562	Chr4	2025-12-10	22	100	1000	10	236	246	492000	0.95935	95.935
LRH562	Chr4	2025-12-10	23	100	1000	74	15	89	178000	0.168539	16.8539
LRH562	Chr4	2025-12-10	24	100	1000	92	0	92	184000	0	0
LRH348	Chr5	2025-12-09	1	100	10000	48	1	49	980000	0.0204082	2.04082
LRH348	Chr5	2025-12-09	2	100	10000	29	0	29	580000	0	0
LRH348	Chr5	2025-12-09	3	100	10000	33	0	33	660000	0	0
LRH348	Chr5	2025-12-09	4	100	10000	33	0	33	660000	0	0
LRH348	Chr5	2025-12-09	5	100	10000	50	0	50	1000000	0	0
LRH348	Chr5	2025-12-09	6	100	10000	43	1	44	880000	0.0227273	2.27273
LRH348	Chr5	2025-12-09	7	100	10000	52	0	52	1040000	0	0
LRH348	Chr5	2025-12-09	8	100	10000	50	0	50	1000000	0	0
LRH348	Chr5	2025-12-09	9	100	10000	47	0	47	940000	0	0
LRH348	Chr5	2025-12-09	10	100	10000	55	0	55	1100000	0	0
LRH348	Chr5	2025-12-09	11	100	10000	59	0	59	1180000	0	0
LRH348	Chr5	2025-12-09	12	100	10000	62	0	62	1240000	0	0
LRH348	Chr5	2025-12-09	13	100	10000	39	0	39	780000	0	0
LRH348	Chr5	2025-12-09	14	100	10000	31	1	32	640000	0.03125	3.125
LRH348	Chr5	2025-12-09	15	100	10000	32	0	32	640000	0	0
LRH348	Chr5	2025-12-09	16	100	10000	37	0	37	740000	0	0
LRH348	Chr5	2025-12-09	17	100	10000	43	0	43	860000	0	0
LRH348	Chr5	2025-12-09	18	100	10000	44	0	44	880000	0	0
LRH348	Chr5	2025-12-09	19	100	10000	27	0	27	540000	0	0
LRH348	Chr5	2025-12-09	20	100	10000	43	0	43	860000	0	0
LRH348	Chr5	2025-12-09	21	100	10000	28	0	28	560000	0	0
LRH348	Chr5	2025-12-09	22	100	10000	45	0	45	900000	0	0
LRH348	Chr5	2025-12-09	23	100	10000	37	0	37	740000	0	0
LRH348	Chr5	2025-12-09	24	100	10000	35	0	35	700000	0	0
LRH510	Chr8	2025-12-10	1	100	10000	248	0	248	4960000	0	0
LRH510	Chr8	2025-12-10	2	100	10000	316	0	316	6320000	0	0
LRH510	Chr8	2025-12-10	3	100	10000	328	0	328	6560000	0	0
LRH510	Chr8	2025-12-10	4	100	10000	378	0	378	7560000	0	0
LRH510	Chr8	2025-12-10	5	100	10000	196	0	196	3920000	0	0
LRH510	Chr8	2025-12-10	6	100	10000	356	0	356	7120000	0	0
LRH510	Chr8	2025-12-10	7	100	10000	230	0	230	4600000	0	0
LRH510	Chr8	2025-12-10	8	100	10000	302	0	302	6040000	0	0
LRH510	Chr8	2025-12-10	9	100	10000	141	0	141	2820000	0	0
LRH510	Chr8	2025-12-10	10	100	10000	218	0	218	4360000	0	0
LRH510	Chr8	2025-12-10	11	100	10000	202	0	202	4040000	0	0
LRH510	Chr8	2025-12-10	12	100	10000	142	0	142	2840000	0	0
LRH510	Chr8	2025-12-10	13	100	10000	164	1	165	3300000	0.00606061	0.606061
LRH510	Chr8	2025-12-10	14	100	10000	189	0	189	3780000	0	0
LRH510	Chr8	2025-12-10	15	100	10000	232	0	232	4640000	0	0
LRH510	Chr8	2025-12-10	16	100	10000	166	0	166	3320000	0	0
LRH510	Chr8	2025-12-10	17	100	10000	166	0	166	3320000	0	0
LRH510	Chr8	2025-12-10	18	100	10000	150	0	150	3000000	0	0
LRH510	Chr8	2025-12-10	19	100	10000	182	0	182	3640000	0	0
LRH510	Chr8	2025-12-10	20	100	10000	75	0	75	1500000	0	0
LRH510	Chr8	2025-12-10	21	100	10000	314	0	314	6280000	0	0
LRH510	Chr8	2025-12-10	22	100	10000	410	0	410	8200000	0	0
LRH510	Chr8	2025-12-10	23	100	10000	302	0	302	6040000	0	0
LRH510	Chr8	2025-12-10	24	100	10000	402	0	402	8040000	0	0
LRH433	Chr9	2025-12-09	1	100	10000	37	0	37	740000	0	0
LRH433	Chr9	2025-12-09	2	100	10000	51	0	51	1020000	0	0
LRH433	Chr9	2025-12-09	3	100	10000	28	0	28	560000	0	0
LRH433	Chr9	2025-12-09	4	100	10000	88	0	88	1760000	0	0
LRH433	Chr9	2025-12-09	5	100	10000	74	0	74	1480000	0	0
LRH433	Chr9	2025-12-09	6	100	10000	46	0	46	920000	0	0
LRH433	Chr9	2025-12-09	7	100	10000	42	0	42	840000	0	0
LRH433	Chr9	2025-12-09	8	100	10000	52	0	52	1040000	0	0
LRH433	Chr9	2025-12-09	9	100	10000	62	0	62	1240000	0	0
LRH433	Chr9	2025-12-09	10	100	10000	58	0	58	1160000	0	0
LRH433	Chr9	2025-12-09	11	100	10000	59	0	59	1180000	0	0
LRH433	Chr9	2025-12-09	12	100	10000	52	0	52	1040000	0	0
LRH433	Chr9	2025-12-09	13	100	10000	59	0	59	1180000	0	0
LRH433	Chr9	2025-12-09	14	100	10000	38	0	38	760000	0	0
LRH433	Chr9	2025-12-09	15	100	10000	71	0	71	1420000	0	0
LRH433	Chr9	2025-12-09	16	100	10000	51	0	51	1020000	0	0
LRH433	Chr9	2025-12-09	17	100	10000	44	4	48	960000	0.0833333	8.33333
LRH433	Chr9	2025-12-09	18	100	10000	54	0	54	1080000	0	0
LRH433	Chr9	2025-12-09	19	100	10000	50	0	50	1000000	0	0
LRH433	Chr9	2025-12-09	20	100	10000	66	0	66	1320000	0	0
LRH433	Chr9	2025-12-09	21	100	10000	98	1	99	1980000	0.010101	1.0101
LRH433	Chr9	2025-12-09	22	100	10000	54	0	54	1080000	0	0
LRH433	Chr9	2025-12-09	23	100	10000	67	0	67	1340000	0	0
LRH433	Chr9	2025-12-09	24	100	10000	70	0	70	1400000	0	0
LRH502	Chr10	2025-12-10	1	100	10000	312	6	318	6360000	0.0188679	1.88679
LRH502	Chr10	2025-12-10	2	100	10000	158	4	162	3240000	0.0246914	2.46914
LRH502	Chr10	2025-12-10	3	100	10000	47	0	47	940000	0	0
LRH502	Chr10	2025-12-10	4	100	10000	208	8	216	4320000	0.037037	3.7037
LRH502	Chr10	2025-12-10	5	100	10000	51	1	52	1040000	0.0192308	1.92308
LRH502	Chr10	2025-12-10	6	100	10000	171	3	174	3480000	0.0172414	1.72414
LRH502	Chr10	2025-12-10	7	100	10000	207	1	208	4160000	0.00480769	0.480769
LRH502	Chr10	2025-12-10	8	100	10000	210	4	214	4280000	0.0186916	1.86916
LRH502	Chr10	2025-12-10	9	100	10000	92	0	92	1840000	0	0
LRH502	Chr10	2025-12-10	10	100	10000	122	2	124	2480000	0.016129	1.6129
LRH502	Chr10	2025-12-10	11	100	10000	67	2	69	1380000	0.0289855	2.89855
LRH502	Chr10	2025-12-10	12	100	10000	283	3	286	5720000	0.0104895	1.04895
LRH502	Chr10	2025-12-10	13	100	10000	123	0	123	2460000	0	0
LRH502	Chr10	2025-12-10	14	100	10000	106	1	107	2140000	0.00934579	0.934579
LRH502	Chr10	2025-12-10	15	100	10000	142	0	142	2840000	0	0
LRH502	Chr10	2025-12-10	16	100	10000	13	0	13	260000	0	0
LRH502	Chr10	2025-12-10	17	100	10000	141	1	142	2840000	0.00704225	0.704225
LRH502	Chr10	2025-12-10	18	100	10000	139	7	146	2920000	0.0479452	4.79452
LRH502	Chr10	2025-12-10	19	100	10000	122	0	122	2440000	0	0
LRH502	Chr10	2025-12-10	20	100	10000	131	1	132	2640000	0.00757576	0.757576
LRH502	Chr10	2025-12-10	21	100	10000	108	0	108	2160000	0	0
LRH502	Chr10	2025-12-10	22	100	10000	103	18	121	2420000	0.14876	14.876
LRH502	Chr10	2025-12-10	23	100	10000	144	0	144	2880000	0	0
LRH502	Chr10	2025-12-10	24	100	10000	103	8	111	2220000	0.0720721	7.20721
LRH566	Chr11	2025-12-10	1	100	10000	182	0	182	3640000	0	0
LRH566	Chr11	2025-12-10	2	100	10000	166	0	166	3320000	0	0
LRH566	Chr11	2025-12-10	3	100	10000	254	0	254	5080000	0	0
LRH566	Chr11	2025-12-10	4	100	10000	164	0	164	3280000	0	0
LRH566	Chr11	2025-12-10	5	100	10000	216	0	216	4320000	0	0
LRH566	Chr11	2025-12-10	6	100	10000	198	0	198	3960000	0	0
LRH566	Chr11	2025-12-10	7	100	10000	293	1	294	5880000	0.00340136	0.340136
LRH566	Chr11	2025-12-10	8	100	10000	207	1	208	4160000	0.00480769	0.480769
LRH566	Chr11	2025-12-10	9	100	10000	255	1	256	5120000	0.00390625	0.390625
LRH566	Chr11	2025-12-10	10	100	10000	206	0	206	4120000	0	0
LRH566	Chr11	2025-12-10	11	100	10000	291	1	292	5840000	0.00342466	0.342466
LRH566	Chr11	2025-12-10	12	100	10000	238	0	238	4760000	0	0
LRH566	Chr11	2025-12-10	13	100	10000	122	0	122	2440000	0	0
LRH566	Chr11	2025-12-10	14	100	10000	187	1	188	3760000	0.00531915	0.531915
LRH566	Chr11	2025-12-10	15	100	10000	235	1	236	4720000	0.00423729	0.423729
LRH566	Chr11	2025-12-10	16	100	10000	148	0	148	2960000	0	0
LRH566	Chr11	2025-12-10	17	100	10000	252	0	252	5040000	0	0
LRH566	Chr11	2025-12-10	18	100	10000	112	0	112	2240000	0	0
LRH566	Chr11	2025-12-10	19	100	10000	190	0	190	3800000	0	0
LRH566	Chr11	2025-12-10	20	100	10000	83	0	83	1660000	0	0
LRH566	Chr11	2025-12-10	21	100	10000	250	0	250	5000000	0	0
LRH566	Chr11	2025-12-10	22	100	10000	87	0	87	1740000	0	0
LRH566	Chr11	2025-12-10	23	100	10000	186	0	186	3720000	0	0
LRH566	Chr11	2025-12-10	24	100	10000	244	0	244	4880000	0	0
LRH488	Chr12	2025-12-10	1	100	10000	0	148	148	2960000	1	100
LRH488	Chr12	2025-12-10	2	100	10000	6	190	196	3920000	0.969388	96.9388
LRH488	Chr12	2025-12-10	3	100	10000	4	148	152	3040000	0.973684	97.3684
LRH488	Chr12	2025-12-10	4	100	10000	1	298	299	5980000	0.996656	99.6656
LRH488	Chr12	2025-12-10	5	100	10000	1	100	101	2020000	0.990099	99.0099
LRH488	Chr12	2025-12-10	6	100	10000	1	110	111	2220000	0.990991	99.0991
LRH488	Chr12	2025-12-10	7	100	10000	0	146	146	2920000	1	100
LRH488	Chr12	2025-12-10	8	100	10000	22	168	190	3800000	0.884211	88.4211
LRH488	Chr12	2025-12-10	9	100	10000	2	132	134	2680000	0.985075	98.5075
LRH488	Chr12	2025-12-10	10	100	10000	4	188	192	3840000	0.979167	97.9167
LRH488	Chr12	2025-12-10	11	100	10000	1	232	233	4660000	0.995708	99.5708
LRH488	Chr12	2025-12-10	12	100	10000	4	184	188	3760000	0.978723	97.8723
LRH488	Chr12	2025-12-10	13	100	10000	1	142	143	2860000	0.993007	99.3007
LRH488	Chr12	2025-12-10	14	100	10000	0	138	138	2760000	1	100
LRH488	Chr12	2025-12-10	15	100	10000	4	166	170	3400000	0.976471	97.6471
LRH488	Chr12	2025-12-10	16	100	10000	0	89	89	1780000	1	100
LRH488	Chr12	2025-12-10	17	100	10000	2	117	119	2380000	0.983193	98.3193
LRH488	Chr12	2025-12-10	18	100	10000	1	150	151	3020000	0.993377	99.3377
LRH488	Chr12	2025-12-10	19	100	10000	0	128	128	2560000	1	100
LRH488	Chr12	2025-12-10	20	100	10000	5	146	151	3020000	0.966887	96.6887
LRH488	Chr12	2025-12-10	21	100	10000	104	34	138	2760000	0.246377	24.6377
LRH488	Chr12	2025-12-10	22	100	10000	0	83	83	1660000	1	100
LRH488	Chr12	2025-12-10	23	100	10000	2	278	280	5600000	0.992857	99.2857
LRH488	Chr12	2025-12-10	24	100	10000	6	288	294	5880000	0.979592	97.9592
LRH570	Chr13	2025-12-10	1	100	10000	36	2	38	760000	0.0526316	5.26316
LRH570	Chr13	2025-12-10	2	100	10000	25	2	27	540000	0.0740741	7.40741
LRH570	Chr13	2025-12-10	3	100	10000	13	0	13	260000	0	0
LRH570	Chr13	2025-12-10	4	100	10000	9	67	76	1520000	0.881579	88.1579
LRH570	Chr13	2025-12-10	5	100	10000	26	41	67	1340000	0.61194	61.194
LRH570	Chr13	2025-12-10	6	100	10000	5	0	5	100000	0	0
LRH570	Chr13	2025-12-10	7	100	10000	19	5	24	480000	0.208333	20.8333
LRH570	Chr13	2025-12-10	8	100	10000	25	4	29	580000	0.137931	13.7931
LRH570	Chr13	2025-12-10	9	100	10000	24	0	24	480000	0	0
LRH570	Chr13	2025-12-10	10	100	10000	14	1	15	300000	0.0666667	6.66667
LRH570	Chr13	2025-12-10	11	100	10000	22	25	47	940000	0.531915	53.1915
LRH570	Chr13	2025-12-10	12	100	10000	15	2	17	340000	0.117647	11.7647
LRH570	Chr13	2025-12-10	13	100	10000	22	0	22	440000	0	0
LRH570	Chr13	2025-12-10	14	100	10000	21	8	29	580000	0.275862	27.5862
LRH570	Chr13	2025-12-10	15	100	10000	13	1	14	280000	0.0714286	7.14286
LRH570	Chr13	2025-12-10	16	100	10000	12	2	14	280000	0.142857	14.2857
LRH570	Chr13	2025-12-10	17	100	10000	14	0	14	280000	0	0
LRH570	Chr13	2025-12-10	18	100	10000	19	0	19	380000	0	0
LRH570	Chr13	2025-12-10	19	100	10000	28	0	28	560000	0	0
LRH570	Chr13	2025-12-10	20	100	10000	11	8	19	380000	0.421053	42.1053
LRH570	Chr13	2025-12-10	21	100	10000	9	0	9	180000	0	0
LRH570	Chr13	2025-12-10	22	100	10000	18	6	24	480000	0.25	25
LRH570	Chr13	2025-12-10	23	100	10000	7	4	11	220000	0.363636	36.3636
LRH570	Chr13	2025-12-10	24	100	10000	15	9	24	480000	0.375	37.5
LRH507	Chr14	2025-12-10	1	100	10000	144	0	144	2880000	0	0
LRH507	Chr14	2025-12-10	2	100	10000	88	0	88	1760000	0	0
LRH507	Chr14	2025-12-10	3	100	10000	90	0	90	1800000	0	0
LRH507	Chr14	2025-12-10	4	100	10000	104	0	104	2080000	0	0
LRH507	Chr14	2025-12-10	5	100	10000	122	0	122	2440000	0	0
LRH507	Chr14	2025-12-10	6	100	10000	136	0	136	2720000	0	0
LRH507	Chr14	2025-12-10	7	100	10000	110	0	110	2200000	0	0
LRH507	Chr14	2025-12-10	8	100	10000	166	0	166	3320000	0	0
LRH507	Chr14	2025-12-10	9	100	10000	110	0	110	2200000	0	0
LRH507	Chr14	2025-12-10	10	100	10000	150	0	150	3000000	0	0
LRH507	Chr14	2025-12-10	11	100	10000	146	0	146	2920000	0	0
LRH507	Chr14	2025-12-10	12	100	10000	206	0	206	4120000	0	0
LRH507	Chr14	2025-12-10	13	100	10000	5	115	120	2400000	0.958333	95.8333
LRH507	Chr14	2025-12-10	14	100	10000	102	0	102	2040000	0	0
LRH507	Chr14	2025-12-10	15	100	10000	110	0	110	2200000	0	0
LRH507	Chr14	2025-12-10	16	100	10000	104	0	104	2080000	0	0
LRH507	Chr14	2025-12-10	17	100	10000	180	0	180	3600000	0	0
LRH507	Chr14	2025-12-10	18	100	10000	366	0	366	7320000	0	0
LRH507	Chr14	2025-12-10	19	100	10000	144	0	144	2880000	0	0
LRH507	Chr14	2025-12-10	20	100	10000	142	0	142	2840000	0	0
LRH507	Chr14	2025-12-10	21	100	10000	192	0	192	3840000	0	0
LRH507	Chr14	2025-12-10	22	100	10000	178	0	178	3560000	0	0
LRH507	Chr14	2025-12-10	23	100	10000	158	0	158	3160000	0	0
LRH507	Chr14	2025-12-10	24	100	10000	272	0	272	5440000	0	0
LRH500	Chr15	2025-12-10	1	100	10000	110	0	110	2200000	0	0
LRH500	Chr15	2025-12-10	2	100	10000	124	0	124	2480000	0	0
LRH500	Chr15	2025-12-10	3	100	10000	102	1	103	2060000	0.00970874	0.970874
LRH500	Chr15	2025-12-10	4	100	10000	83	1	84	1680000	0.0119048	1.19048
LRH500	Chr15	2025-12-10	5	100	10000	88	1	89	1780000	0.011236	1.1236
LRH500	Chr15	2025-12-10	6	100	10000	90	0	90	1800000	0	0
LRH500	Chr15	2025-12-10	7	100	10000	96	1	97	1940000	0.0103093	1.03093
LRH500	Chr15	2025-12-10	8	100	10000	108	0	108	2160000	0	0
LRH500	Chr15	2025-12-10	9	100	10000	142	0	142	2840000	0	0
LRH500	Chr15	2025-12-10	10	100	10000	152	14	166	3320000	0.0843373	8.43373
LRH500	Chr15	2025-12-10	11	100	10000	146	0	146	2920000	0	0
LRH500	Chr15	2025-12-10	12	100	10000	50	1	51	1020000	0.0196078	1.96078
LRH500	Chr15	2025-12-10	13	100	10000	98	4	102	2040000	0.0392157	3.92157
LRH500	Chr15	2025-12-10	14	100	10000	130	3	133	2660000	0.0225564	2.25564
LRH500	Chr15	2025-12-10	15	100	10000	91	6	97	1940000	0.0618557	6.18557
LRH500	Chr15	2025-12-10	16	100	10000	90	2	92	1840000	0.0217391	2.17391
LRH500	Chr15	2025-12-10	17	100	10000	120	0	120	2400000	0	0
LRH500	Chr15	2025-12-10	18	100	10000	132	0	132	2640000	0	0
LRH500	Chr15	2025-12-10	19	100	10000	96	0	96	1920000	0	0
LRH500	Chr15	2025-12-10	20	100	10000	130	0	130	2600000	0	0
LRH500	Chr15	2025-12-10	21	100	10000	134	1	135	2700000	0.00740741	0.740741
LRH500	Chr15	2025-12-10	22	100	10000	104	8	112	2240000	0.0714286	7.14286
LRH500	Chr15	2025-12-10	23	100	10000	134	1	135	2700000	0.00740741	0.740741
LRH500	Chr15	2025-12-10	24	100	10000	112	4	116	2320000	0.0344828	3.44828
Chr588	Chr16	2025-12-10	1	100	10000	108	0	108	2160000	0	0
Chr588	Chr16	2025-12-10	2	100	10000	118	0	118	2360000	0	0
Chr588	Chr16	2025-12-10	3	100	10000	145	0	145	2900000	0	0
Chr588	Chr16	2025-12-10	4	100	10000	146	0	146	2920000	0	0
Chr588	Chr16	2025-12-10	5	100	10000	134	0	134	2680000	0	0
Chr588	Chr16	2025-12-10	6	100	10000	130	0	130	2600000	0	0
Chr588	Chr16	2025-12-10	7	100	10000	136	0	136	2720000	0	0
Chr588	Chr16	2025-12-10	8	100	10000	142	0	142	2840000	0	0
Chr588	Chr16	2025-12-10	9	100	10000	120	8	128	2560000	0.0625	6.25
Chr588	Chr16	2025-12-10	10	100	10000	100	0	100	2000000	0	0
Chr588	Chr16	2025-12-10	11	100	10000	121	0	121	2420000	0	0
Chr588	Chr16	2025-12-10	12	100	10000	113	0	113	2260000	0	0
Chr588	Chr16	2025-12-10	13	100	10000	252	0	252	5040000	0	0
Chr588	Chr16	2025-12-10	14	100	10000	114	0	114	2280000	0	0
Chr588	Chr16	2025-12-10	15	100	10000	100	0	100	2000000	0	0
Chr588	Chr16	2025-12-10	16	100	10000	180	0	180	3600000	0	0
Chr588	Chr16	2025-12-10	17	100	10000	125	0	125	2500000	0	0
Chr588	Chr16	2025-12-10	18	100	10000	89	0	89	1780000	0	0
Chr588	Chr16	2025-12-10	19	100	10000	85	0	85	1700000	0	0
Chr588	Chr16	2025-12-10	20	100	10000	74	0	74	1480000	0	0
Chr588	Chr16	2025-12-10	21	100	10000	87	0	87	1740000	0	0
Chr588	Chr16	2025-12-10	22	100	10000	128	0	128	2560000	0	0
Chr588	Chr16	2025-12-10	23	100	10000	167	0	167	3340000	0	0
Chr588	Chr16	2025-12-10	24	100	10000	106	0	106	2120000	0	0

## Sheet: Table F
Table F. Monosome replating test rate analysis
	Monosome Replating Assays - Dark colony counts
Colony Count Input	Chr1	Chr2	Chr3	Chr4	Chr5	Chr8	Chr9	Chr10	Chr11	Chr12	Chr13	Chr14	Chr15	Chr16
MeanCells
CV
PlatingEfficiency
Lag
Fitness	1.30446	4.05515	1.52068	7.8125	1.66834	1.5024	1.4038	14.2268	1.86532	2.95946	3.45185	1.45603	3.52609	1.44134
Death
Residual
Inoculum
VolumeTotal	200	200	200	200	200	200	200	200	200	200	200	200	200	200
VolumeSelective	100	100	100	100	100	100	100	100	100	100	100	100	100	100
DilutionSelective	10000	10000	10000	1000	10000	10000	10000	10000	10000	10000	10000	10000	10000	10000
CountsSelective	0	0	0	12	1	0	0	6	0	148	2	0	0	0
CountsSelective	0	0	0	0	0	0	0	4	0	190	2	0	0	0
CountsSelective	0	0	0	3	0	0	0	0	0	148	0	0	1	0
CountsSelective	1	0	2	3	0	0	0	8	0	298	67	0	1	0
CountsSelective	0	0	0	2	0	0	0	1	0	100	41	0	1	0
CountsSelective	0	0	0	23	1	0	0	3	0	110	0	0	0	0
CountsSelective	0	0	0	4	0	0	0	1	1	146	5	0	1	0
CountsSelective	0	0	0	8	0	0	0	4	1	168	4	0	0	0
CountsSelective	0	0	0	7	0	0	0	0	1	132	0	0	0	8
CountsSelective	0	0	2	3	0	0	0	2	0	188	1	0	14	0
CountsSelective	0	0	0	4	0	0	0	2	1	232	25	0	0	0
CountsSelective	1	0	0	3	0	0	0	3	0	184	2	0	1	0
CountsSelective	0	0	0	92	0	1	0	0	0	142	0	115	4	0
CountsSelective	0	1	0	0	1	0	0	1	1	138	8	0	3	0
CountsSelective	0	0	0	2	0	0	0	0	1	166	1	0	6	0
CountsSelective	0	0	0	716	0	0	0	0	0	89	2	0	2	0
CountsSelective	0	0	0	0	0	0	4	1	0	117	0	0	0	0
CountsSelective	0	0	0	3	0	0	0	7	0	150	0	0	0	0
CountsSelective	0	0	0	3	0	0	0	0	0	128	0	0	0	0
CountsSelective	0	0	0	2	0	0	0	1	0	146	8	0	0	0
CountsSelective	0	0	0	236	0	0	1	0	0	34	0	0	1	0
CountsSelective	1	0	0	15	0	0	0	18	0	83	6	0	8	0
CountsSelective	0	0	0	0	0	0	0	0	0	278	4	0	1	0
CountsSelective	0		0		0	0	0	8	0	288	9	0	4	0
VolumeNonselective	100	100	100	100	100	100	100	100	100	100	100	100	100	100
DilutionNonselective	10000	10000	10000	1000	10000	10000	10000	10000	10000	10000	10000	10000	10000	10000
CountsNonselective	117	46	264	127	49	248	37	318	182	148	38	144	110	108
CountsNonselective	102	32	432	117	29	316	51	162	166	196	27	88	124	118
CountsNonselective	124	56	354	189	33	328	28	47	254	152	13	90	103	145
CountsNonselective	125	54	366	277	33	378	88	216	164	299	76	104	84	146
CountsNonselective	74	31	276	160	50	196	74	52	216	101	67	122	89	134
CountsNonselective	99	47	494	183	44	356	46	174	198	111	5	136	90	130
CountsNonselective	142	52	350	96	52	230	42	208	294	146	24	110	97	136
CountsNonselective	67	47	566	108	50	302	52	214	208	190	29	166	108	142
CountsNonselective	137	89	204	123	47	141	62	92	256	134	24	110	142	128
CountsNonselective	90	79	560	199	55	218	58	124	206	192	15	150	166	100
CountsNonselective	138	76	776	164	59	202	59	69	292	233	47	146	146	121
CountsNonselective	91	68	474	109	62	142	52	286	238	188	17	206	51	113
CountsNonselective	67	46	48	146	39	165	59	123	122	143	22	120	102	252
CountsNonselective	81	63	110	100	32	189	38	107	188	138	29	102	133	114
CountsNonselective	102	59	205	86	32	232	71	142	236	170	14	110	97	100
CountsNonselective	125	63	187	736	37	166	51	13	148	89	14	104	92	180
CountsNonselective	104	39	199	106	43	166	48	142	252	119	14	180	120	125
CountsNonselective	90	32	184	145	44	150	54	146	112	151	19	366	132	89
CountsNonselective	84	47	222	91	27	182	50	122	190	128	28	144	96	85
CountsNonselective	157	76	314	154	43	75	66	132	83	151	19	142	130	74
CountsNonselective	100	45	448	246	28	314	99	108	250	138	9	192	135	87
CountsNonselective	94	60	195	89	45	410	54	121	87	83	24	178	112	128
CountsNonselective	113	84	318	92	37	302	67	144	186	280	11	158	135	167
CountsNonselective	113		462		35	402	70	111	244	294	24	272	116	106
Rate Analysis Output
Limit of detection	0.00116738	0.002292	0.000369649	0.000803845	0.00294527	0.000509431	0.00215054	0.000877505	0.000620233	0.000744767	0.00486043	0.000813276	0.00109241
# cells plated	105.65	56.15	333.65	160.1	41.875	242.1	57.35	140.55	198.85	165.6	25.375	151.65	112.9
eff	5e-05	5e-05	5e-05	0.0005	5e-05	5e-05	5e-05	5e-05	5e-05	5e-05	5e-05	5e-05	5e-05	5e-05
Nt	2113000	1123000	6673000	320200	837500	4842000	1147000	2811000	3977000	3312000	507500	3033000	2258000	2523000
CV	0	0	0	0	0	0	0	0	0	0	0	0	0	0
Fitness	1.304	4.055	1.521	7.812	1.668	1.502	1.404	14.23	1.865	2.959	3.452	1.456	3.526	1.441
Lag	0	0	0	0	0	0	0	0	0	0	0	0	0	0
Death	0	0	0	0	0	0	0	0	0	0	0	0	0	0
Residual	0	0	0	0	0	0	0	0	0	0	0	0	0	0
Inoculum	0	0	0	0	0	0	0	0	0	0	0	0	0	0
m	75.7058	0.451469	28.2161	2.60955	24.2549	12.9963	37.9406	1.41418	30.0275	157.479	14.6815	15.7078	9.9184	16.5996
m_low	18.8276	0.0257603	4.73844	1.60994	6.0319	0.741557	6.30993	0.829843	11.9347	107.766	8.69892	0.896269	5.60814	0.947183
m_up	196.317	1.98783	85.5457	3.94976	62.8951	57.2232	117.082	2.22336	60.8467	217.205	22.816	69.1615	15.9822	73.0807
mu	3.5823e-05	4.0216e-07	4.22818e-06	8.14848e-06	2.8961e-05	2.68427e-06	3.30877e-05	5.03119e-07	7.55093e-06	4.75528e-05	2.89291e-05	5.17839e-06	4.39191e-06	6.57844e-06
mu_low	8.90895e-06	2.29468e-08	7.10056e-07	5.02712e-06	7.20227e-06	1.53162e-07	5.50284e-06	2.9523e-07	3.00119e-06	3.25412e-05	1.71407e-05	2.95473e-07	2.48331e-06	3.7537e-07
mu_up	9.28944e-05	1.77072e-06	1.2819e-05	1.23334e-05	7.50987e-05	1.18189e-05	0.000102106	7.90997e-07	1.53009e-05	6.55878e-05	4.49577e-05	2.28005e-05	7.07698e-06	2.8962e-05

## Sheet: Table G
Table G. Canavanine fluctuation test colony count data
Diploid strain	Chromosome	Protocol	Culture	ul plated on CAN	Dilution plated on CAN	Total Colonies on Can	UPD	Monosomes	ul plated on YPD	Dilution plated on YPD	colonies in YPD	Population Size	# total generations
LRH316	Chr1	Solid Colony	1	100	1	16	0	16	50	100000	36	14400000	23.7796
LRH316	Chr1	Solid Colony	2	100	1	12	0	12	50	100000	25	10000000	23.2535
LRH316	Chr1	Solid Colony	3	100	1	56	0	56	50	100000	21	8400000	23.002
LRH316	Chr1	Solid Colony	4	100	1	12	0	12	50	100000	70	28000000	24.7389
LRH316	Chr1	Solid Colony	6	100	1	24	0	24	50	100000	34	13600000	23.6971
LRH316	Chr1	Solid Colony	7	100	1	32	0	32	50	100000	42	16800000	24.002
LRH316	Chr1	Solid Colony	8	100	1	20	0	20	50	100000	53	21200000	24.3376
LRH316	Chr1	Solid Colony	1	100	1	14	1	13	50	100000	45	18000000	24.1015
LRH316	Chr1	Solid Colony	2	100	1	129	3	126	50	100000	8	3200000	21.6096
LRH316	Chr1	Solid Colony	3	100	1	12	0	12	50	100000	67	26800000	24.6757
LRH316	Chr1	Solid Colony	4	100	1	43	0	43	50	100000	42	16800000	24.002
LRH316	Chr1	Solid Colony	5	100	1	24	1	23	50	100000	181	72400000	26.1095
LRH316	Chr1	Solid Colony	6	100	1	18	0	18	50	100000	85	34000000	25.019
LRH316	Chr1	Solid Colony	7	100	1	34	3	31	50	100000	81	32400000	24.9495
LRH316	Chr1	Solid Colony	8	100	1	8	0	8	50	100000	6	2400000	21.1946
LRH587	Chr2	Solid Colony	1	100	1	12	0	12	50	100000	21	8400000	23.002
LRH587	Chr2	Solid Colony	2	100	1	20	0	20	50	100000	8	3200000	21.6096
LRH587	Chr2	Solid Colony	3	100	1	41	0	41	50	100000	27	10800000	23.3645
LRH587	Chr2	Solid Colony	4	100	1	51	0	51	50	100000	52	20800000	24.3101
LRH587	Chr2	Solid Colony	5	100	1	38	0	38	50	100000	79	31600000	24.9134
LRH587	Chr2	Solid Colony	6	100	1	34	0	34	50	100000	110	44000000	25.391
LRH587	Chr2	Solid Colony	7	100	1	77	1	76	50	100000	114	45600000	25.4425
LRH587	Chr2	Solid Colony	8	100	1	45	1	44	50	100000	109	43600000	25.3778
LRH587	Chr2	Solid Colony	1	100	1	12	0	12	50	100000	40	16000000	23.9316
LRH587	Chr2	Solid Colony	2	100	1	35	0	35	50	100000	157	62800000	25.9043
LRH587	Chr2	Solid Colony	3	100	1	11	0	11	50	100000	54	21600000	24.3645
LRH587	Chr2	Solid Colony	4	100	1	35	0	35	50	100000	118	47200000	25.4923
LRH587	Chr2	Solid Colony	5	100	1	11	0	11	50	100000	158	63200000	25.9134
LRH587	Chr2	Solid Colony	6	100	1	26	0	26	50	100000	92	36800000	25.1332
LRH587	Chr2	Solid Colony	7	100	1	30	0	30	50	100000	25	10000000	23.2535
LRH587	Chr2	Solid Colony	8	100	1	21	0	21	50	100000	28	11200000	23.417
LRH575	Chr3	Solid Colony	1	100	1	63	0	63	50	100000	34	13600000	23.6971
LRH575	Chr3	Solid Colony	2	100	1	215	0	215	50	100000	64	25600000	24.6096
LRH575	Chr3	Solid Colony	3	100	1	105	1	104	50	100000	126	50400000	25.5869
LRH575	Chr3	Solid Colony	4	100	1	167	0	167	50	100000	98	39200000	25.2244
LRH575	Chr3	Solid Colony	5	100	1	140	1	139	50	100000	149	59600000	25.8288
LRH575	Chr3	Solid Colony	6	100	1	110	0	110	50	100000	127	50800000	25.5983
LRH575	Chr3	Solid Colony	7	100	1	130	0	130	50	100000	129	51600000	25.6209
LRH575	Chr3	Solid Colony	8	100	1	129	0	129	50	100000	40	16000000	23.9316
LRH575	Chr3	Solid Colony	1	100	1	80	0	80	50	100000	114	45600000	25.4425
LRH575	Chr3	Solid Colony	2	100	1	60	0	60	50	100000	81	32400000	24.9495
LRH575	Chr3	Solid Colony	3	100	1	91	0	91	50	100000	85	34000000	25.019
LRH575	Chr3	Solid Colony	4	100	1	38	0	38	50	100000	78	31200000	24.895
LRH575	Chr3	Solid Colony	5	100	1	61	0	61	50	100000	89	35600000	25.0854
LRH575	Chr3	Solid Colony	6	100	1	116	0	116	50	100000	275	110000000	26.7129
LRH575	Chr3	Solid Colony	7	100	1	75	1	74	50	100000	125	50000000	25.5754
LRH575	Chr3	Solid Colony	8	100	1	45	0	45	50	100000	82	32800000	24.9672
LRH562	Chr4	Solid Colony	1	100	1	8	0	8	50	100000	6	2400000	21.1946
LRH562	Chr4	Solid Colony	2	100	1	9	0	9	50	100000	1	400000	18.6096
LRH562	Chr4	Solid Colony	3	100	1	14	0	14	50	100000	7	2800000	21.417
LRH562	Chr4	Solid Colony	4	100	1	24	0	24	50	100000	39	15600000	23.895
LRH562	Chr4	Solid Colony	5	100	1	61	0	61	50	100000	63	25200000	24.5869
LRH562	Chr4	Solid Colony	6	100	1	45	0	45	50	100000	103	41200000	25.2961
LRH562	Chr4	Solid Colony	7	100	1	93	0	93	50	100000	46	18400000	24.1332
LRH562	Chr4	Solid Colony	8	100	1	42	0	42	50	100000	41	16400000	23.9672
LRH562	Chr4	Solid Colony	1	100	1	31	0	31	50	100000	27	10800000	23.3645
LRH562	Chr4	Solid Colony	2	100	1	6	0	6	50	100000	3	1200000	20.1946
LRH562	Chr4	Solid Colony	3	100	1	23	0	23	50	100000	28	11200000	23.417
LRH562	Chr4	Solid Colony	4	100	1	36	0	36	50	100000	31	12400000	23.5638
LRH562	Chr4	Solid Colony	5	100	1	51	1	50	50	100000	13	5200000	22.3101
LRH562	Chr4	Solid Colony	6	100	1	77	0	77	50	100000	28	11200000	23.417
LRH562	Chr4	Solid Colony	7	100	1	20	1	19	50	100000	18	7200000	22.7796
LRH562	Chr4	Solid Colony	8	100	1	11	0	11	50	100000	19	7600000	22.8576
LRH348	Chr5	Solid Colony	1	100	1	49	0	49	50	100000	5	2000000	20.9316
LRH348	Chr5	Solid Colony	2	100	1	60	0	60	50	100000	7	2800000	21.417
LRH348	Chr5	Solid Colony	3	100	1	84	0	84	50	100000	15	6000000	22.5165
LRH348	Chr5	Solid Colony	4	100	1	53	0	53	50	100000	13	5200000	22.3101
LRH348	Chr5	Solid Colony	5	100	1	173	2	171	50	100000	13	5200000	22.3101
LRH348	Chr5	Solid Colony	6	100	1	143	2	141	50	100000	25	10000000	23.2535
LRH348	Chr5	Solid Colony	7	100	1	91	0	91	50	100000	2	800000	19.6096
LRH348	Chr5	Solid Colony	8	100	1	167	0	167	50	100000	22	8800000	23.0691
LRH348	Chr5	Solid Colony	1	100	1	92	0	92	50	100000	6	2400000	21.1946
LRH348	Chr5	Solid Colony	2	100	1	83	1	82	50	100000	40	16000000	23.9316
LRH348	Chr5	Solid Colony	3	100	1	85	0	85	50	100000	5	2000000	20.9316
LRH348	Chr5	Solid Colony	4	100	1	122	0	122	50	100000	17	6800000	22.6971
LRH348	Chr5	Solid Colony	5	100	1	150	0	150	50	100000	10	4000000	21.9316
LRH348	Chr5	Solid Colony	6	100	1	66	0	66	50	100000	2	800000	19.6096
LRH348	Chr5	Solid Colony	7	100	1	92	0	92	50	100000	38	15200000	23.8576
LRH348	Chr5	Solid Colony	8	100	1	193	2	191	50	100000	15	6000000	22.5165
LRH585	Chr6	Solid Colony	1	100	1	16	0	16	50	100000	20	8000000	22.9316
LRH585	Chr6	Solid Colony	2	100	1	20	0	20	50	100000	31	12400000	23.5638
LRH585	Chr6	Solid Colony	3	100	1	34	0	34	50	100000	34	13600000	23.6971
LRH585	Chr6	Solid Colony	4	100	1	45	0	45	50	100000	73	29200000	24.7995
LRH585	Chr6	Solid Colony	5	100	1	32	0	32	50	100000	91	36400000	25.1174
LRH585	Chr6	Solid Colony	6	100	1	59	5	54	50	100000	58	23200000	24.4676
LRH585	Chr6	Solid Colony	7	100	1	59	1	58	50	100000	76	30400000	24.8576
LRH585	Chr6	Solid Colony	8	100	1	27	2	25	50	100000	94	37600000	25.1642
LRH585	Chr6	Solid Colony	1	100	1	8	0	8	50	100000	12	4800000	22.1946
LRH585	Chr6	Solid Colony	2	100	1	19	1	18	50	100000	13	5200000	22.3101
LRH585	Chr6	Solid Colony	3	100	1	24	0	24	50	100000	29	11600000	23.4676
LRH585	Chr6	Solid Colony	4	100	1	34	4	30	50	100000	87	34800000	25.0526
LRH585	Chr6	Solid Colony	5	100	1	19	1	18	50	100000	66	26400000	24.654
LRH585	Chr6	Solid Colony	6	100	1	9	0	9	50	100000	83	33200000	24.9847
LRH585	Chr6	Solid Colony	7	100	1	18	0	18	50	100000	44	17600000	24.0691
LRH585	Chr6	Solid Colony	8	100	1	12	0	12	50	100000	25	10000000	23.2535
LRH684	Chr7	Solid Colony	1	50	1	69	0	69	50	100000	12	4800000	22.1946
LRH684	Chr7	Solid Colony	2	50	1	146	1	145	50	100000	5	2000000	20.9316
LRH684	Chr7	Solid Colony	3	50	1	109	0	109	50	100000	4	1600000	20.6096
LRH684	Chr7	Solid Colony	4	50	1	172	0	172	50	100000	2	800000	19.6096
LRH684	Chr7	Solid Colony	5	50	1	145	0	145	50	100000	16	6400000	22.6096
LRH684	Chr7	Solid Colony	6	50	1	149	0	149	50	100000	10	4000000	21.9316
LRH684	Chr7	Solid Colony	7	50	1	76	0	76	50	100000	6	2400000	21.1946
LRH684	Chr7	Solid Colony	8	50	1	145	0	145	50	100000	5	2000000	20.9316
LRH684	Chr7	Solid Colony	1	50	1	5	0	5	50	100000	0	0
LRH684	Chr7	Solid Colony	2	50	1	16	0	16	50	100000	1	400000	18.6096
LRH684	Chr7	Solid Colony	3	50	1	19	0	19	50	100000	5	2000000	20.9316
LRH684	Chr7	Solid Colony	4	50	1	28	0	28	50	100000	3	1200000	20.1946
LRH684	Chr7	Solid Colony	5	50	1	44	0	44	50	100000	7	2800000	21.417
LRH684	Chr7	Solid Colony	6	50	1	40	0	40	50	100000	7	2800000	21.417
LRH684	Chr7	Solid Colony	7	50	1	71	0	71	50	100000	6	2400000	21.1946
LRH510	Chr8	Solid Colony	1	100	1	7	0	7	50	100000	10	4000000	21.9316
LRH510	Chr8	Solid Colony	2	100	1	18	0	18	50	100000	6	2400000	21.1946
LRH510	Chr8	Solid Colony	3	100	1	64	0	64	50	100000	9	3600000	21.7796
LRH510	Chr8	Solid Colony	4	100	1	112	1	111	50	100000	17	6800000	22.6971
LRH510	Chr8	Solid Colony	5	100	1	31	2	29	50	100000	14	5600000	22.417
LRH510	Chr8	Solid Colony	6	100	1	31	0	31	50	100000	21	8400000	23.002
LRH510	Chr8	Solid Colony	7	100	1	22	0	22	50	100000	7	2800000	21.417
LRH510	Chr8	Solid Colony	8	100	1	36	0	36	50	100000	7	2800000	21.417
LRH510	Chr8	Solid Colony	1	100	1	20	0	20	50	100000	30	12000000	23.5165
LRH510	Chr8	Solid Colony	2	100	1	15	0	15	50	100000	8	3200000	21.6096
LRH510	Chr8	Solid Colony	3	100	1	29	0	29	50	100000	30	12000000	23.5165
LRH510	Chr8	Solid Colony	4	100	1	20	0	20	50	100000	17	6800000	22.6971
LRH510	Chr8	Solid Colony	6	100	1	41	0	41	50	100000	14	5600000	22.417
LRH510	Chr8	Solid Colony	7	100	1	35	0	35	50	100000	17	6800000	22.6971
LRH510	Chr8	Solid Colony	8	100	1	9	0	9	50	100000	30	12000000	23.5165
LRH433	Chr9	Solid Colony	1	100	1	79	0	79	50	100000	11	4400000	22.0691
LRH433	Chr9	Solid Colony	2	100	1	43	0	43	50	100000	10	4000000	21.9316
LRH433	Chr9	Solid Colony	3	100	1	61	0	61	50	100000	6	2400000	21.1946
LRH433	Chr9	Solid Colony	4	100	1	81	0	81	50	100000	16	6400000	22.6096
LRH433	Chr9	Solid Colony	5	100	1	72	0	72	50	100000	18	7200000	22.7796
LRH433	Chr9	Solid Colony	6	100	1	52	0	52	50	100000	18	7200000	22.7796
LRH433	Chr9	Solid Colony	7	100	1	89	0	89	50	100000	10	4000000	21.9316
LRH433	Chr9	Solid Colony	8	100	1	66	0	66	50	100000	8	3200000	21.6096
LRH433	Chr9	Solid Colony	1	100	1	128	0	128	50	100000	42	16800000	24.002
LRH433	Chr9	Solid Colony	2	100	1	91	0	91	50	100000	28	11200000	23.417
LRH433	Chr9	Solid Colony	3	100	1	62	0	62	50	100000	7	2800000	21.417
LRH433	Chr9	Solid Colony	4	100	1	112	0	112	50	100000	40	16000000	23.9316
LRH433	Chr9	Solid Colony	5	100	1	118	0	118	50	100000	7	2800000	21.417
LRH433	Chr9	Solid Colony	6	100	1	89	1	88	50	100000	8	3200000	21.6096
LRH433	Chr9	Solid Colony	7	100	1	131	0	131	50	100000	5	2000000	20.9316
LRH433	Chr9	Solid Colony	8	100	1	171	0	171	50	100000	35	14000000	23.7389
LRH502	Chr10	Solid Colony	1	100	1	42	0	42	50	100000	14	5600000	22.417
LRH502	Chr10	Solid Colony	2	100	1	62	0	62	50	100000	36	14400000	23.7796
LRH502	Chr10	Solid Colony	3	100	1	15	0	15	50	100000	8	3200000	21.6096
LRH502	Chr10	Solid Colony	4	100	1	23	0	23	50	100000	7	2800000	21.417
LRH502	Chr10	Solid Colony	5	100	1	26	0	26	50	100000	9	3600000	21.7796
LRH502	Chr10	Solid Colony	6	100	1	44	0	44	50	100000	31	12400000	23.5638
LRH502	Chr10	Solid Colony	7	100	1	15	0	15	50	100000	61	24400000	24.5404
LRH502	Chr10	Solid Colony	8	100	1	52	4	48	50	100000	85	34000000	25.019
LRH502	Chr10	Solid Colony	1	100	1	3	0	3	50	100000	7	2800000	21.417
LRH502	Chr10	Solid Colony	2	100	1	8	0	8	50	100000	11	4400000	22.0691
LRH502	Chr10	Solid Colony	3	100	1	5	0	5	50	100000	15	6000000	22.5165
LRH502	Chr10	Solid Colony	4	100	1	15	0	15	50	100000	14	5600000	22.417
LRH502	Chr10	Solid Colony	5	100	1	19	1	18	50	100000	14	5600000	22.417
LRH502	Chr10	Solid Colony	6	100	1	11	0	11	50	100000	45	18000000	24.1015
LRH502	Chr10	Solid Colony	7	100	1	18	0	18	50	100000	13	5200000	22.3101
LRH502	Chr10	Solid Colony	8	100	1	47	0	47	50	100000	32	12800000	23.6096
LRH566	Chr11	Solid Colony	1	100	1	27	5	22	50	100000	38	15200000	23.8576
LRH566	Chr11	Solid Colony	2	100	1	24	0	24	50	100000	32	12800000	23.6096
LRH566	Chr11	Solid Colony	3	100	1	59	0	59	50	100000	89	35600000	25.0854
LRH566	Chr11	Solid Colony	4	100	1	48	0	48	50	100000	54	21600000	24.3645
LRH566	Chr11	Solid Colony	5	100	1	66	0	66	50	100000	84	33600000	25.002
LRH566	Chr11	Solid Colony	6	100	1	11	0	11	50	100000	54	21600000	24.3645
LRH566	Chr11	Solid Colony	7	100	1	43	0	43	50	100000	76	30400000	24.8576
LRH566	Chr11	Solid Colony	8	100	1	83	0	83	50	100000	95	38000000	25.1795
LRH566	Chr11	Solid Colony	1	100	1	7	0	7	50	100000	18	7200000	22.7796
LRH566	Chr11	Solid Colony	2	100	1	1	0	1	50	100000	11	4400000	22.0691
LRH566	Chr11	Solid Colony	3	100	1	21	1	20	50	100000	26	10400000	23.3101
LRH566	Chr11	Solid Colony	4	100	1	10	0	10	50	100000	24	9600000	23.1946
LRH566	Chr11	Solid Colony	5	100	1	9	0	9	50	100000	16	6400000	22.6096
LRH566	Chr11	Solid Colony	6	100	1	19	8	11	50	100000	45	18000000	24.1015
LRH566	Chr11	Solid Colony	7	100	1	6	0	6	50	100000	102	40800000	25.2821
LRH566	Chr11	Solid Colony	8	100	1	7	0	7	50	100000	84	33600000	25.002
LRH488	Chr12	Solid Colony	2	100	1	72	0	72	50	100000	8	3200000	21.6096
LRH488	Chr12	Solid Colony	3	100	1	153	1	152	50	100000	15	6000000	22.5165
LRH488	Chr12	Solid Colony	4	100	1	130	1	129	50	100000	12	4800000	22.1946
LRH488	Chr12	Solid Colony	5	100	1	187	0	187	50	100000	3	1200000	20.1946
LRH488	Chr12	Solid Colony	6	100	1	252	0	252	50	100000	7	2800000	21.417
LRH488	Chr12	Solid Colony	7	100	1	88	0	88	50	100000	13	5200000	22.3101
LRH488	Chr12	Solid Colony	8	100	1	153	1	152	50	100000	16	6400000	22.6096
LRH488	Chr12	Solid Colony	1	100	1	62	0	62	50	100000	11	4400000	22.0691
LRH488	Chr12	Solid Colony	2	100	1	23	0	23	50	100000	7	2800000	21.417
LRH488	Chr12	Solid Colony	3	100	1	38	1	37	50	100000	7	2800000	21.417
LRH488	Chr12	Solid Colony	4	100	1	99	0	99	50	100000	8	3200000	21.6096
LRH488	Chr12	Solid Colony	5	100	1	69	1	68	50	100000	4	1600000	20.6096
LRH488	Chr12	Solid Colony	6	100	1	20	0	20	50	100000	6	2400000	21.1946
LRH488	Chr12	Solid Colony	7	100	1	44	0	44	50	100000	3	1200000	20.1946
LRH488	Chr12	Solid Colony	8	100	1	43	1	42	50	100000	4	1600000	20.6096
LRH570	Chr13	Solid Colony	1	100	1	3	0	3	50	100000	44	17600000	24.0691
LRH570	Chr13	Solid Colony	2	100	1	56	0	56	50	100000	102	40800000	25.2821
LRH570	Chr13	Solid Colony	3	100	1	15	1	14	50	100000	54	21600000	24.3645
LRH570	Chr13	Solid Colony	4	100	1	16	0	16	50	100000	134	53600000	25.6757
LRH570	Chr13	Solid Colony	5	100	1	13	0	13	50	100000	153	61200000	25.867
LRH570	Chr13	Solid Colony	6	100	1	25	0	25	50	100000	96	38400000	25.1946
LRH570	Chr13	Solid Colony	7	100	1	5	1	4	50	100000	164	65600000	25.9672
LRH570	Chr13	Solid Colony	8	100	1	9	0	9	50	100000	334	134000000	26.9933
LRH570	Chr13	Solid Colony	1	100	1	14	0	14	50	100000	159	63600000	25.9225
LRH570	Chr13	Solid Colony	2	100	1	2	0	2	50	100000	220	88000000	26.391
LRH570	Chr13	Solid Colony	3	100	1	14	1	13	50	100000	178	71200000	26.0854
LRH570	Chr13	Solid Colony	4	100	1	6	0	6	50	100000	63	25200000	24.5869
LRH570	Chr13	Solid Colony	5	100	1	8	0	8	50	100000	91	36400000	25.1174
LRH570	Chr13	Solid Colony	6	100	1	20	0	20	50	100000	107	42800000	25.3511
LRH570	Chr13	Solid Colony	7	100	1	5	0	5	50	100000	107	42800000	25.3511
LRH570	Chr13	Solid Colony	8	100	1	7	0	7	50	100000	6	2400000	21.1946
LRH507	Chr14	Solid Colony	1	100	1	9	2	7	50	100000	71	28400000	24.7594
LRH507	Chr14	Solid Colony	2	100	1	4	0	4	50	100000	17	6800000	22.6971
LRH507	Chr14	Solid Colony	3	100	1	13	0	13	50	100000	47	18800000	24.1642
LRH507	Chr14	Solid Colony	4	100	1	16	0	16	50	100000	16	6400000	22.6096
LRH507	Chr14	Solid Colony	5	100	1	13	0	13	50	100000	70	28000000	24.7389
LRH507	Chr14	Solid Colony	6	100	1	5	0	5	50	100000	97	38800000	25.2096
LRH507	Chr14	Solid Colony	7	100	1	14	0	14	50	100000	36	14400000	23.7796
LRH507	Chr14	Solid Colony	8	100	1	14	0	14	50	100000	54	21600000	24.3645
LRH507	Chr14	Solid Colony	1	100	1	11	0	11	50	100000	53	21200000	24.3376
LRH507	Chr14	Solid Colony	2	100	1	10	0	10	50	100000	58	23200000	24.4676
LRH507	Chr14	Solid Colony	3	100	1	12	0	12	50	100000	75	30000000	24.8385
LRH507	Chr14	Solid Colony	4	100	1	33	3	30	50	100000	112	44800000	25.417
LRH507	Chr14	Solid Colony	5	100	1	37	0	37	50	100000	58	23200000	24.4676
LRH507	Chr14	Solid Colony	6	100	1	35	0	35	50	100000	54	21600000	24.3645
LRH507	Chr14	Solid Colony	7	100	1	34	1	33	50	100000	53	21200000	24.3376
LRH507	Chr14	Solid Colony	8	100	1	26	0	26	50	100000	61	24400000	24.5404
LRH500	Chr15	Solid Colony	1	100	1	20	0	20	50	100000	7	2800000	21.417
LRH500	Chr15	Solid Colony	2	100	1	16	1	15	50	100000	9	3600000	21.7796
LRH500	Chr15	Solid Colony	3	100	1	21	0	21	50	100000	22	8800000	23.0691
LRH500	Chr15	Solid Colony	4	100	1	18	0	18	50	100000	27	10800000	23.3645
LRH500	Chr15	Solid Colony	5	100	1	22	0	22	50	100000	56	22400000	24.417
LRH500	Chr15	Solid Colony	6	100	1	46	0	46	50	100000	41	16400000	23.9672
LRH500	Chr15	Solid Colony	7	100	1	14	0	14	50	100000	47	18800000	24.1642
LRH500	Chr15	Solid Colony	8	100	1	19	0	19	50	100000	21	8400000	23.002
LRH500	Chr15	Solid Colony	1	100	1	19	0	19	50	100000	16	6400000	22.6096
LRH500	Chr15	Solid Colony	2	100	1	8	0	8	50	100000	14	5600000	22.417
LRH500	Chr15	Solid Colony	3	100	1	16	0	16	50	100000	8	3200000	21.6096
LRH500	Chr15	Solid Colony	4	100	1	10	0	10	50	100000	11	4400000	22.0691
LRH500	Chr15	Solid Colony	5	100	1	14	0	14	50	100000	6	2400000	21.1946
LRH500	Chr15	Solid Colony	6	100	1	17	0	17	50	100000	17	6800000	22.6971
LRH500	Chr15	Solid Colony	7	100	1	7	0	7	50	100000	6	2400000	21.1946
LRH500	Chr15	Solid Colony	8	100	1	14	1	13	50	100000	7	2800000	21.417
Chr588	Chr16	Solid Colony	1	100	1	35	0	35	50	100000	35	14000000	23.7389
Chr588	Chr16	Solid Colony	2	100	1	22	0	22	50	100000	29	11600000	23.4676
Chr588	Chr16	Solid Colony	3	100	1	45	1	44	50	100000	45	18000000	24.1015
Chr588	Chr16	Solid Colony	4	100	1	61	0	61	50	100000	57	22800000	24.4425
Chr588	Chr16	Solid Colony	5	100	1	111	0	111	50	100000	148	59200000	25.8191
Chr588	Chr16	Solid Colony	6	100	1	95	18	77	50	100000	51	20400000	24.2821
Chr588	Chr16	Solid Colony	7	100	1	43	1	42	50	100000	44	17600000	24.0691
Chr588	Chr16	Solid Colony	8	100	1	36	0	36	50	100000	17	6800000	22.6971
Chr588	Chr16	Solid Colony	1	100	1	13	0	13	50	100000	23	9200000	23.1332
Chr588	Chr16	Solid Colony	2	100	1	22	0	22	50	100000	13	5200000	22.3101
Chr588	Chr16	Solid Colony	3	100	1	14	2	12	50	100000	5	2000000	20.9316
Chr588	Chr16	Solid Colony	4	100	1	37	0	37	50	100000	14	5600000	22.417
Chr588	Chr16	Solid Colony	5	100	1	41	0	41	50	100000	10	4000000	21.9316
Chr588	Chr16	Solid Colony	6	100	1	39	0	39	50	100000	24	9600000	23.1946
Chr588	Chr16	Solid Colony	7	100	1	31	0	31	50	100000	54	21600000	24.3645
Chr588	Chr16	Solid Colony	8	100	1	38	0	38	50	100000	45	18000000	24.1015
LRH316	Chr1	liquid culture	2	100	1	32	1	31	50	10000	166	8300000	14.0189
LRH316	Chr1	liquid culture	3	100	1	16	0	16	50	10000	478	23900000	15.5447
LRH316	Chr1	liquid culture	4	100	1	5	0	5	50	10000	322	16100000	14.9748
LRH316	Chr1	liquid culture	5	100	1	9	0	9	50	10000	160	8000000	13.9658
LRH316	Chr1	liquid culture	6	100	1	24	0	24	50	10000	410	20500000	15.3233
LRH316	Chr1	liquid culture	7	100	1	20	0	20	50	10000	296	14800000	14.8533
LRH316	Chr1	liquid culture	8	100	1	16	0	16	50	10000	122	6100000	13.5746
LRH316	Chr1	liquid culture	1	100	1	1056	1	1055	50	10000	390	19500000	15.2512
LRH316	Chr1	liquid culture	2	100	1	32	0	32	50	10000	472	23600000	15.5265
LRH316	Chr1	liquid culture	3	100	1	30	0	30	50	10000	218	10900000	14.412
LRH316	Chr1	liquid culture	4	100	1	78	0	78	50	10000	318	15900000	14.9567
LRH316	Chr1	liquid culture	5	100	1	1396	0	1396	50	10000	284	14200000	14.7936
LRH316	Chr1	liquid culture	6	100	1	20	0	20	50	10000	212	10600000	14.3718
LRH316	Chr1	liquid culture	7	100	1	27	0	27	50	10000	440	22000000	15.4252
LRH316	Chr1	liquid culture	8	100	1	360	0	360	50	10000	202	10100000	14.3021
LRH316	Chr1	liquid culture	1	100	1	74	0	74	50	10000	420	21000000	15.3581
LRH316	Chr1	liquid culture	2	100	1	28	0	28	50	10000	158	7900000	13.9476
LRH316	Chr1	liquid culture	3	100	1	168	0	168	50	10000	428	21400000	15.3853
LRH316	Chr1	liquid culture	4	100	1	67	0	67	50	10000	636	31800000	15.9567
LRH316	Chr1	liquid culture	5	100	1	1040	0	1040	50	10000	342	17100000	15.0617
LRH316	Chr1	liquid culture	6	100	1	70	0	70	50	10000	364	18200000	15.1517
LRH316	Chr1	liquid culture	7	100	1	67	0	67	50	10000	368	18400000	15.1674
LRH316	Chr1	liquid culture	8	100	1	25	0	25	50	10000	402	20100000	15.2949
LRH587	Chr2	liquid culture	1	100	1	8	0	8	50	10000	104	5200000	13.3443
LRH587	Chr2	liquid culture	2	100	1	7	0	7	50	10000	88	4400000	13.1033
LRH587	Chr2	liquid culture	3	100	1	29	0	29	50	10000	133	6650000	13.6991
LRH587	Chr2	liquid culture	4	100	1	13	0	13	50	10000	88	4400000	13.1033
LRH587	Chr2	liquid culture	5	100	1	25	0	25	50	10000	97	4850000	13.2438
LRH587	Chr2	liquid culture	6	100	1	19	0	19	50	10000	119	5950000	13.5387
LRH587	Chr2	liquid culture	7	100	1	25	1	24	50	10000	105	5250000	13.3581
LRH587	Chr2	liquid culture	8	100	1	8	0	8	50	10000	120	6000000	13.5507
LRH587	Chr2	liquid culture	1	100	1	7	0	7	50	10000	89	4450000	13.1196
LRH587	Chr2	liquid culture	2	100	1	6	0	6	50	10000	119	5950000	13.5387
LRH587	Chr2	liquid culture	3	100	1	9	0	9	50	10000	167	8350000	14.0276
LRH587	Chr2	liquid culture	4	100	1	2	0	2	50	10000	99	4950000	13.2732
LRH587	Chr2	liquid culture	5	100	1	5	0	5	50	10000	87	4350000	13.0868
LRH587	Chr2	liquid culture	6	100	1	4	2	2	50	10000	59	2950000	12.5265
LRH587	Chr2	liquid culture	1	100	1	21	0	21	50	10000	278	13900000	14.7628
LRH587	Chr2	liquid culture	2	100	1	19	0	19	50	10000	240	12000000	14.5507
LRH587	Chr2	liquid culture	3	100	1	22	0	22	50	10000	176	8800000	14.1033
LRH587	Chr2	liquid culture	4	100	1	37	0	37	50	10000	342	17100000	15.0617
LRH587	Chr2	liquid culture	5	100	1	17	0	17	50	10000	177	8850000	14.1115
LRH587	Chr2	liquid culture	6	100	1	51	2	49	50	10000	230	11500000	14.4893
LRH587	Chr2	liquid culture	7	100	1	20	0	20	50	10000	148	7400000	13.8533
LRH587	Chr2	liquid culture	8	100	1	15	0	15	50	10000	252	12600000	14.6211
LRH575	Chr3	liquid culture	1	100	1	37	3	34	50	10000	50	2500000	12.2877
LRH575	Chr3	liquid culture	2	100	1	44	0	44	50	10000	67	3350000	12.7099
LRH575	Chr3	liquid culture	3	100	1	30	0	30	50	10000	61	3050000	12.5746
LRH575	Chr3	liquid culture	4	100	1	54	1	53	50	10000	98	4900000	13.2586
LRH575	Chr3	liquid culture	5	100	1	49	0	49	50	10000	65	3250000	12.6662
LRH575	Chr3	liquid culture	6	100	1	54	0	54	50	10000	79	3950000	12.9476
LRH575	Chr3	liquid culture	7	100	1	83	0	83	50	10000	97	4850000	13.2438
LRH575	Chr3	liquid culture	8	100	1	74	0	74	50	10000	75	3750000	12.8727
LRH575	Chr3	liquid culture	1	100	1	49	0	49	50	10000	83	4150000	13.0189
LRH575	Chr3	liquid culture	2	100	1	46	1	45	50	10000	83	4150000	13.0189
LRH575	Chr3	liquid culture	3	100	1	48	0	48	50	10000	175	8750000	14.0951
LRH575	Chr3	liquid culture	4	100	1	26	0	26	50	10000	184	9200000	14.1674
LRH575	Chr3	liquid culture	5	100	1	26	0	26	50	10000	146	7300000	13.8337
LRH575	Chr3	liquid culture	6	100	1	71	0	71	50	10000	131	6550000	13.6773
LRH575	Chr3	liquid culture	7	100	1	25	0	25	50	10000	218	10900000	14.412
LRH575	Chr3	liquid culture	8	100	1	48	0	48	50	10000	124	6200000	13.5981
LRH575	Chr3	liquid culture	1	100	1	70	0	70	50	10000	190	9500000	14.2137
LRH575	Chr3	liquid culture	2	100	1	56	0	56	50	10000	154	7700000	13.9106
LRH575	Chr3	liquid culture	3	100	1	78	0	78	50	10000	486	24300000	15.5687
LRH575	Chr3	liquid culture	4	100	1	57	1	56	50	10000	246	12300000	14.5864
LRH575	Chr3	liquid culture	5	100	1	79	0	79	50	10000	614	30700000	15.906
LRH575	Chr3	liquid culture	6	100	1	53	1	52	50	10000	1024	51200000	16.6439
LRH575	Chr3	liquid culture	7	100	1	42	0	42	50	10000	143	7150000	13.8037
LRH575	Chr3	liquid culture	8	100	1	63	0	63	50	10000	152	7600000	13.8918
LRH562	Chr4	liquid culture	1	100	1	36	1	35	50	10000	56	2800000	12.4512
LRH562	Chr4	liquid culture	2	100	1	46	0	46	50	10000	69	3450000	12.7524
LRH562	Chr4	liquid culture	3	100	1	16	1	15	50	10000	74	3700000	12.8533
LRH562	Chr4	liquid culture	4	100	1	25	0	25	50	10000	58	2900000	12.5018
LRH562	Chr4	liquid culture	5	100	1	40	0	40	50	10000	60	3000000	12.5507
LRH562	Chr4	liquid culture	6	100	1	9	0	9	50	10000	74	3700000	12.8533
LRH562	Chr4	liquid culture	7	100	1	6	0	6	50	10000	79	3950000	12.9476
LRH562	Chr4	liquid culture	8	100	1	9	0	9	50	10000	91	4550000	13.1517
LRH562	Chr4	liquid culture	1	100	1	7	0	7	50	10000	154	7700000	13.9106
LRH562	Chr4	liquid culture	2	100	1	11	0	11	50	10000	192	9600000	14.2288
LRH562	Chr4	liquid culture	3	100	1	14	0	14	50	10000	165	8250000	14.0102
LRH562	Chr4	liquid culture	4	100	1	11	0	11	50	10000	172	8600000	14.0701
LRH562	Chr4	liquid culture	5	100	1	11	0	11	50	10000	214	10700000	14.3853
LRH562	Chr4	liquid culture	6	100	1	4	0	4	50	10000	168	8400000	14.0362
LRH562	Chr4	liquid culture	7	100	1	10	0	10	50	10000	148	7400000	13.8533
LRH562	Chr4	liquid culture	8	100	1	15	1	14	50	10000	197	9850000	14.2659
LRH562	Chr4	liquid culture	1	100	1	18	1	17	50	10000	106	5300000	13.3718
LRH562	Chr4	liquid culture	2	100	1	18	0	18	50	10000	103	5150000	13.3304
LRH562	Chr4	liquid culture	3	100	1	17	0	17	50	10000	136	6800000	13.7313
LRH562	Chr4	liquid culture	4	100	1	16	0	16	50	10000	133	6650000	13.6991
LRH562	Chr4	liquid culture	5	100	1	13	0	13	50	10000	160	8000000	13.9658
LRH562	Chr4	liquid culture	6	100	1	37	0	37	50	10000	146	7300000	13.8337
LRH562	Chr4	liquid culture	7	100	1	17	1	16	50	10000	132	6600000	13.6883
LRH562	Chr4	liquid culture	8	100	1	21	0	21	50	10000	146	7300000	13.8337
LRH348	Chr5	liquid culture	1	100	1	12	0	12	50	10000	86	4300000	13.0701
LRH348	Chr5	liquid culture	3	100	1	15	0	15	50	10000	125	6250000	13.6096
LRH348	Chr5	liquid culture	4	100	1	4	0	4	50	10000	93	4650000	13.183
LRH348	Chr5	liquid culture	5	100	1	8	0	8	50	10000	96	4800000	13.2288
LRH348	Chr5	liquid culture	6	100	1	13	0	13	50	10000	92	4600000	13.1674
LRH348	Chr5	liquid culture	7	100	1	6	0	6	50	10000	182	9100000	14.1517
LRH348	Chr5	liquid culture	8	100	1	10	0	10	50	10000	83	4150000	13.0189
LRH348	Chr5	liquid culture	1	100	1	9	0	9	50	10000	208	10400000	14.3443
LRH348	Chr5	liquid culture	2	100	1	14	0	14	50	10000	184	9200000	14.1674
LRH348	Chr5	liquid culture	3	100	1	11	0	11	50	10000	159	7950000	13.9567
LRH348	Chr5	liquid culture	4	100	1	7	0	7	50	10000	160	8000000	13.9658
LRH348	Chr5	liquid culture	5	100	1	22	0	22	50	10000	104	5200000	13.3443
LRH348	Chr5	liquid culture	6	100	1	14	0	14	50	10000	174	8700000	14.0868
LRH348	Chr5	liquid culture	1	100	1	30	0	30	50	10000	176	8800000	14.1033
LRH348	Chr5	liquid culture	2	100	1	19	0	19	50	10000	192	9600000	14.2288
LRH348	Chr5	liquid culture	3	100	1	22	0	22	50	10000	290	14500000	14.8238
LRH348	Chr5	liquid culture	4	100	1	37	0	37	50	10000	1256	62800000	16.9385
LRH348	Chr5	liquid culture	5	100	1	24	0	24	50	10000	340	17000000	15.0532
LRH348	Chr5	liquid culture	6	100	1	37	0	37	50	10000	656	32800000	16.0014
LRH585	Chr6	liquid culture	1	100	1	9	0	9	50	10000	46	2300000	12.1674
LRH585	Chr6	liquid culture	2	100	1	14	0	14	50	10000	51	2550000	12.3163
LRH585	Chr6	liquid culture	3	100	1	58	6	52	50	10000	67	3350000	12.7099
LRH585	Chr6	liquid culture	4	100	1	54	0	54	50	10000	75	3750000	12.8727
LRH585	Chr6	liquid culture	5	100	1	23	2	21	50	10000	68	3400000	12.7313
LRH585	Chr6	liquid culture	6	100	1	7	0	7	50	10000	57	2850000	12.4767
LRH585	Chr6	liquid culture	7	100	1	28	0	28	50	10000	112	5600000	13.4512
LRH585	Chr6	liquid culture	8	100	1	9	0	9	50	10000	68	3400000	12.7313
LRH585	Chr6	liquid culture	1	100	1	29	0	29	50	10000	93	4650000	13.183
LRH585	Chr6	liquid culture	2	100	1	30	0	30	50	10000	141	7050000	13.7834
LRH585	Chr6	liquid culture	3	100	1	13	0	13	50	10000	111	5550000	13.4383
LRH585	Chr6	liquid culture	4	100	1	8	0	8	50	10000	125	6250000	13.6096
LRH585	Chr6	liquid culture	5	100	1	21	0	21	50	10000	116	5800000	13.5018
LRH585	Chr6	liquid culture	6	100	1	26	0	26	50	10000	116	5800000	13.5018
LRH585	Chr6	liquid culture	7	100	1	29	0	29	50	10000	150	7500000	13.8727
LRH585	Chr6	liquid culture	8	100	1	19	0	19	50	10000	167	8350000	14.0276
LRH585	Chr6	liquid culture	1	100	1	32	0	32	50	10000	188	9400000	14.1984
LRH585	Chr6	liquid culture	2	100	1	27	1	26	50	10000	236	11800000	14.5265
LRH585	Chr6	liquid culture	3	100	1	68	15	53	50	10000	522	26100000	15.6718
LRH585	Chr6	liquid culture	4	100	1	73	0	73	50	10000	542	27100000	15.726
LRH585	Chr6	liquid culture	5	100	1	37	1	36	50	10000	286	14300000	14.8037
LRH585	Chr6	liquid culture	6	100	1	34	0	34	50	10000	208	10400000	14.3443
LRH585	Chr6	liquid culture	7	100	1	54	0	54	50	10000	222	11100000	14.4383
LRH585	Chr6	liquid culture	8	100	1	21	0	21	50	10000	230	11500000	14.4893
LRH684	Chr7	liquid culture	1	50	1	8	0	8	50	10000	61	3050000	12.5746
LRH684	Chr7	liquid culture	2	50	1	20	0	20	50	10000	74	3700000	12.8533
LRH684	Chr7	liquid culture	3	50	1	3	0	3	50	10000	84	4200000	13.0362
LRH684	Chr7	liquid culture	4	50	1	13	0	13	50	10000	68	3400000	12.7313
LRH684	Chr7	liquid culture	5	50	1	10	0	10	50	10000	87	4350000	13.0868
LRH684	Chr7	liquid culture	6	50	1	9	0	9	50	10000	101	5050000	13.3021
LRH684	Chr7	liquid culture	7	50	1	10	1	9	50	10000	70	3500000	12.7731
LRH684	Chr7	liquid culture	8	50	1	11	0	11	50	10000	76	3800000	12.8918
LRH684	Chr7	liquid culture	2	50	1	14	0	14	50	10000	210	10500000	14.3581
LRH684	Chr7	liquid culture	3	50	1	13	0	13	50	10000	218	10900000	14.412
LRH684	Chr7	liquid culture	4	50	1	4	0	4	50	10000	244	12200000	14.5746
LRH684	Chr7	liquid culture	5	50	1	7	0	7	50	10000	196	9800000	14.2586
LRH684	Chr7	liquid culture	6	50	1	10	0	10	50	10000	164	8200000	14.0014
LRH684	Chr7	liquid culture	7	50	1	2	0	2	50	10000	148	7400000	13.8533
LRH684	Chr7	liquid culture	8	50	1	9	0	9	50	10000	192	9600000	14.2288
LRH684	Chr7	liquid culture	1	50	1	14	0	14	50	10000	304	15200000	14.8918
LRH684	Chr7	liquid culture	2	50	1	24	0	24	50	10000	376	18800000	15.1984
LRH684	Chr7	liquid culture	3	50	1	19	0	19	50	10000	1140	57000000	16.7987
LRH684	Chr7	liquid culture	4	50	1	16	0	16	50	10000	318	15900000	14.9567
LRH684	Chr7	liquid culture	5	50	1	10	0	10	50	10000	208	10400000	14.3443
LRH684	Chr7	liquid culture	6	50	1	10	0	10	50	10000	240	12000000	14.5507
LRH684	Chr7	liquid culture	7	50	1	16	0	16	50	10000	706	35300000	16.1074
LRH684	Chr7	liquid culture	8	50	1	11	0	11	50	10000	234	11700000	14.5142
LRH510	Chr8	liquid culture	1	100	1	20	3	17	50	10000	129	6450000	13.6551
LRH510	Chr8	liquid culture	2	100	1	8	0	8	50	10000	130	6500000	13.6662
LRH510	Chr8	liquid culture	3	100	1	8	0	8	50	10000	97	4850000	13.2438
LRH510	Chr8	liquid culture	4	100	1	15	6	9	50	10000	128	6400000	13.6439
LRH510	Chr8	liquid culture	5	100	1	7	0	7	50	10000	103	5150000	13.3304
LRH510	Chr8	liquid culture	6	100	1	3	0	3	50	10000	93	4650000	13.183
LRH510	Chr8	liquid culture	7	100	1	14	0	14	50	10000	87	4350000	13.0868
LRH510	Chr8	liquid culture	8	100	1	5	0	5	50	10000	93	4650000	13.183
LRH510	Chr8	liquid culture	1	100	1	15	0	15	50	10000	132	6600000	13.6883
LRH510	Chr8	liquid culture	2	100	1	25	0	25	50	10000	132	6600000	13.6883
LRH510	Chr8	liquid culture	3	100	1	24	0	24	50	10000	148	7400000	13.8533
LRH510	Chr8	liquid culture	4	100	1	14	0	14	50	10000	140	7000000	13.7731
LRH510	Chr8	liquid culture	5	100	1	12	0	12	50	10000	148	7400000	13.8533
LRH510	Chr8	liquid culture	6	100	1	16	0	16	50	10000	174	8700000	14.0868
LRH510	Chr8	liquid culture	7	100	1	13	1	12	50	10000	153	7650000	13.9012
LRH510	Chr8	liquid culture	8	100	1	13	3	10	50	10000	131	6550000	13.6773
LRH510	Chr8	liquid culture	1	100	1	28	0	28	50	10000	122	6100000	13.5746
LRH510	Chr8	liquid culture	2	100	1	130	3	127	50	10000	122	6100000	13.5746
LRH510	Chr8	liquid culture	3	100	1	22	0	22	50	10000	95	4750000	13.2137
LRH510	Chr8	liquid culture	4	100	1	26	1	25	50	10000	129	6450000	13.6551
LRH510	Chr8	liquid culture	5	100	1	15	0	15	50	10000	117	5850000	13.5142
LRH510	Chr8	liquid culture	6	100	1	36	0	36	50	10000	131	6550000	13.6773
LRH510	Chr8	liquid culture	7	100	1	33	0	33	50	10000	117	5850000	13.5142
LRH510	Chr8	liquid culture	8	100	1	100	0	100	50	10000	106	5300000	13.3718
LRH433	Chr9	liquid culture	1	100	1	47	1	46	50	10000	89	4450000	13.1196
LRH433	Chr9	liquid culture	2	100	1	29	0	29	50	10000	96	4800000	13.2288
LRH433	Chr9	liquid culture	3	100	1	27	0	27	50	10000	111	5550000	13.4383
LRH433	Chr9	liquid culture	4	100	1	198	0	198	50	10000	166	8300000	14.0189
LRH433	Chr9	liquid culture	5	100	1	24	0	24	50	10000	150	7500000	13.8727
LRH433	Chr9	liquid culture	6	100	1	12	0	12	50	10000	113	5650000	13.464
LRH433	Chr9	liquid culture	7	100	1	42	1	41	50	10000	153	7650000	13.9012
LRH433	Chr9	liquid culture	8	100	1	31	0	31	50	10000	119	5950000	13.5387
LRH433	Chr9	liquid culture	1	100	1	19	0	19	50	10000	138	6900000	13.7524
LRH433	Chr9	liquid culture	2	100	1	14	0	14	50	10000	158	7900000	13.9476
LRH433	Chr9	liquid culture	3	100	1	19	0	19	50	10000	182	9100000	14.1517
LRH433	Chr9	liquid culture	4	100	1	22	0	22	50	10000	220	11000000	14.4252
LRH433	Chr9	liquid culture	5	100	1	8	0	8	50	10000	208	10400000	14.3443
LRH433	Chr9	liquid culture	6	100	1	15	0	15	50	10000	116	5800000	13.5018
LRH433	Chr9	liquid culture	7	100	1	10	0	10	50	10000	156	7800000	13.9293
LRH433	Chr9	liquid culture	8	100	1	16	0	16	50	10000	232	11600000	14.5018
LRH433	Chr9	liquid culture	1	100	1	47	0	47	50	10000	210	10500000	14.3581
LRH433	Chr9	liquid culture	5	100	1	33	1	32	50	10000	276	13800000	14.7524
LRH433	Chr9	liquid culture	6	100	1	50	0	50	50	10000	230	11500000	14.4893
LRH433	Chr9	liquid culture	7	100	1	35	1	34	50	10000	276	13800000	14.7524
LRH433	Chr9	liquid culture	8	100	1	69	0	69	50	10000	156	7800000	13.9293
LRH502	Chr10	liquid culture	1	100	1	18	0	18	50	10000	71	3550000	12.7936
LRH502	Chr10	liquid culture	2	100	1	18	0	18	50	10000	70	3500000	12.7731
LRH502	Chr10	liquid culture	3	100	1	25	0	25	50	10000	68	3400000	12.7313
LRH502	Chr10	liquid culture	4	100	1	20	0	20	50	10000	60	3000000	12.5507
LRH502	Chr10	liquid culture	5	100	1	9	0	9	50	10000	55	2750000	12.4252
LRH502	Chr10	liquid culture	6	100	1	15	1	14	50	10000	98	4900000	13.2586
LRH502	Chr10	liquid culture	7	100	1	12	0	12	50	10000	66	3300000	12.6883
LRH502	Chr10	liquid culture	8	100	1	36	0	36	50	10000	84	4200000	13.0362
LRH502	Chr10	liquid culture	1	100	1	16	2	14	50	10000	137	6850000	13.7419
LRH502	Chr10	liquid culture	2	100	1	12	0	12	50	10000	112	5600000	13.4512
LRH502	Chr10	liquid culture	3	100	1	11	0	11	50	10000	130	6500000	13.6662
LRH502	Chr10	liquid culture	4	100	1	14	1	13	50	10000	137	6850000	13.7419
LRH502	Chr10	liquid culture	5	100	1	11	0	11	50	10000	160	8000000	13.9658
LRH502	Chr10	liquid culture	6	100	1	13	0	13	50	10000	174	8700000	14.0868
LRH502	Chr10	liquid culture	7	100	1	6	0	6	50	10000	226	11300000	14.464
LRH502	Chr10	liquid culture	8	100	1	15	0	15	50	10000	144	7200000	13.8138
LRH502	Chr10	liquid culture	1	100	1	18	0	18	50	10000	480	24000000	15.5507
LRH502	Chr10	liquid culture	2	100	1	22	1	21	50	10000	1564	78200000	17.2549
LRH502	Chr10	liquid culture	3	100	1	39	4	35	50	10000	252	12600000	14.6211
LRH502	Chr10	liquid culture	4	100	1	23	0	23	50	10000	214	10700000	14.3853
LRH502	Chr10	liquid culture	5	100	1	49	16	33	50	10000	204	10200000	14.3163
LRH502	Chr10	liquid culture	6	100	1	40	1	39	50	10000	156	7800000	13.9293
LRH502	Chr10	liquid culture	7	100	1	27	0	27	50	10000	244	12200000	14.5746
LRH502	Chr10	liquid culture	8	100	1	49	5	44	50	10000	278	13900000	14.7628
LRH566	Chr11	liquid culture	1	100	1	21	0	21	50	10000	83	4150000	13.0189
LRH566	Chr11	liquid culture	2	100	1	8	0	8	50	10000	97	4850000	13.2438
LRH566	Chr11	liquid culture	3	100	1	11	0	11	50	10000	150	7500000	13.8727
LRH566	Chr11	liquid culture	4	100	1	12	1	11	50	10000	75	3750000	12.8727
LRH566	Chr11	liquid culture	5	100	1	37	0	37	50	10000	115	5750000	13.4893
LRH566	Chr11	liquid culture	6	100	1	22	0	22	50	10000	93	4650000	13.183
LRH566	Chr11	liquid culture	7	100	1	2	0	2	50	10000	87	4350000	13.0868
LRH566	Chr11	liquid culture	8	100	1	21	0	21	50	10000	70	3500000	12.7731
LRH566	Chr11	liquid culture	1	100	1	18	4	14	50	10000	120	6000000	13.5507
LRH566	Chr11	liquid culture	2	100	1	15	0	15	50	10000	114	5700000	13.4767
LRH566	Chr11	liquid culture	3	100	1	19	0	19	50	10000	162	8100000	13.9837
LRH566	Chr11	liquid culture	4	100	1	6	0	6	50	10000	96	4800000	13.2288
LRH566	Chr11	liquid culture	5	100	1	6	0	6	50	10000	117	5850000	13.5142
LRH566	Chr11	liquid culture	6	100	1	1	0	1	50	10000	135	6750000	13.7207
LRH566	Chr11	liquid culture	8	100	1	5	0	5	50	10000	148	7400000	13.8533
LRH566	Chr11	liquid culture	1	100	1	42	39	3	50	10000	1640	82000000	17.3233
LRH566	Chr11	liquid culture	2	100	1	28	0	28	50	10000	256	12800000	14.6439
LRH566	Chr11	liquid culture	3	100	1	35	0	35	50	10000	310	15500000	14.92
LRH566	Chr11	liquid culture	4	100	1	19	6	13	50	10000	214	10700000	14.3853
LRH566	Chr11	liquid culture	5	100	1	12	1	11	50	10000	290	14500000	14.8238
LRH566	Chr11	liquid culture	6	100	1	25	2	23	50	10000	147	7350000	13.8435
LRH566	Chr11	liquid culture	7	100	1	44	35	9	50	10000	248	12400000	14.5981
LRH566	Chr11	liquid culture	8	100	1	17	0	17	50	10000	364	18200000	15.1517
LRH488	Chr12	liquid culture	1	100	1	57	0	57	50	10000	72	3600000	12.8138
LRH488	Chr12	liquid culture	2	100	1	33	1	32	50	10000	97	4850000	13.2438
LRH488	Chr12	liquid culture	3	100	1	50	1	49	50	10000	91	4550000	13.1517
LRH488	Chr12	liquid culture	4	100	1	45	0	45	50	10000	80	4000000	12.9658
LRH488	Chr12	liquid culture	5	100	1	68	2	66	50	10000	104	5200000	13.3443
LRH488	Chr12	liquid culture	6	100	1	52	1	51	50	10000	142	7100000	13.7936
LRH488	Chr12	liquid culture	7	100	1	54	0	54	50	10000	85	4250000	13.0532
LRH488	Chr12	liquid culture	8	100	1	48	0	48	50	10000	61	3050000	12.5746
LRH488	Chr12	liquid culture	1	100	1	50	0	50	50	10000	154	7700000	13.9106
LRH488	Chr12	liquid culture	2	100	1	76	1	75	50	10000	162	8100000	13.9837
LRH488	Chr12	liquid culture	3	100	1	103	4	99	50	10000	214	10700000	14.3853
LRH488	Chr12	liquid culture	4	100	1	76	4	72	50	10000	218	10900000	14.412
LRH488	Chr12	liquid culture	5	100	1	108	1	107	50	10000	180	9000000	14.1357
LRH488	Chr12	liquid culture	6	100	1	226	11	215	50	10000	240	12000000	14.5507
LRH488	Chr12	liquid culture	7	100	1	85	1	84	50	10000	216	10800000	14.3987
LRH488	Chr12	liquid culture	8	100	1	103	5	98	50	10000	344	17200000	15.0701
LRH570	Chr13	liquid culture	1	100	1	6	0	6	50	10000	64	3200000	12.6439
LRH570	Chr13	liquid culture	2	100	1	1	0	1	50	10000	57	2850000	12.4767
LRH570	Chr13	liquid culture	3	100	1	9	0	9	50	10000	65	3250000	12.6662
LRH570	Chr13	liquid culture	4	100	1	9	0	9	50	10000	75	3750000	12.8727
LRH570	Chr13	liquid culture	5	100	1	3	0	3	50	10000	76	3800000	12.8918
LRH570	Chr13	liquid culture	6	100	1	4	0	4	50	10000	76	3800000	12.8918
LRH570	Chr13	liquid culture	7	100	1	8	0	8	50	10000	81	4050000	12.9837
LRH570	Chr13	liquid culture	8	100	1	8	0	8	50	10000	113	5650000	13.464
LRH570	Chr13	liquid culture	1	100	1	8	0	8	50	10000	158	7900000	13.9476
LRH570	Chr13	liquid culture	2	100	1	9	1	8	50	10000	178	8900000	14.1196
LRH570	Chr13	liquid culture	3	100	1	4	0	4	50	10000	151	7550000	13.8823
LRH570	Chr13	liquid culture	4	100	1	7	0	7	50	10000	156	7800000	13.9293
LRH570	Chr13	liquid culture	5	100	1	11	0	11	50	10000	110	5500000	13.4252
LRH570	Chr13	liquid culture	6	100	1	6	0	6	50	10000	180	9000000	14.1357
LRH570	Chr13	liquid culture	7	100	1	6	0	6	50	10000	162	8100000	13.9837
LRH570	Chr13	liquid culture	8	100	1	6	0	6	50	10000	138	6900000	13.7524
LRH570	Chr13	liquid culture	1	100	1	9	0	9	50	10000	260	13000000	14.6662
LRH570	Chr13	liquid culture	2	100	1	7	0	7	50	10000	342	17100000	15.0617
LRH570	Chr13	liquid culture	3	100	1	14	0	14	50	10000	286	14300000	14.8037
LRH570	Chr13	liquid culture	4	100	1	8	0	8	50	10000	200	10000000	14.2877
LRH570	Chr13	liquid culture	5	100	1	22	0	22	50	10000	266	13300000	14.6991
LRH570	Chr13	liquid culture	6	100	1	12	1	11	50	10000	204	10200000	14.3163
LRH570	Chr13	liquid culture	7	100	1	7	0	7	50	10000	326	16300000	14.9926
LRH570	Chr13	liquid culture	8	100	1	9	0	9	50	10000	154	7700000	13.9106
LRH507	Chr14	liquid culture	1	100	1	8	0	8	50	10000	86	4300000	13.0701
LRH507	Chr14	liquid culture	2	100	1	23	0	23	50	10000	95	4750000	13.2137
LRH507	Chr14	liquid culture	3	100	1	15	0	15	50	10000	117	5850000	13.5142
LRH507	Chr14	liquid culture	4	100	1	38	0	38	50	10000	99	4950000	13.2732
LRH507	Chr14	liquid culture	5	100	1	3	0	3	50	10000	109	5450000	13.412
LRH507	Chr14	liquid culture	6	100	1	8	0	8	50	10000	75	3750000	12.8727
LRH507	Chr14	liquid culture	7	100	1	26	1	25	50	10000	71	3550000	12.7936
LRH507	Chr14	liquid culture	8	100	1	9	0	9	50	10000	87	4350000	13.0868
LRH507	Chr14	liquid culture	1	100	1	23	0	23	50	10000	152	7600000	13.8918
LRH507	Chr14	liquid culture	2	100	1	17	1	16	50	10000	151	7550000	13.8823
LRH507	Chr14	liquid culture	3	100	1	38	0	38	50	10000	123	6150000	13.5864
LRH507	Chr14	liquid culture	4	100	1	13	0	13	50	10000	138	6900000	13.7524
LRH507	Chr14	liquid culture	5	100	1	10	1	9	50	10000	138	6900000	13.7524
LRH507	Chr14	liquid culture	6	100	1	14	5	9	50	10000	125	6250000	13.6096
LRH507	Chr14	liquid culture	7	100	1	17	0	17	50	10000	154	7700000	13.9106
LRH507	Chr14	liquid culture	8	100	1	12	0	12	50	10000	222	11100000	14.4383
LRH507	Chr14	liquid culture	1	100	1	13	0	13	50	10000	215	10800000	14.392
LRH507	Chr14	liquid culture	2	100	1	21	0	21	50	10000	262	13100000	14.6773
LRH507	Chr14	liquid culture	3	100	1	6	0	6	50	10000	283	14200000	14.7885
LRH507	Chr14	liquid culture	4	100	1	30	0	30	50	10000	215	10800000	14.392
LRH507	Chr14	liquid culture	5	100	1	30	0	30	50	10000	268	13400000	14.7099
LRH507	Chr14	liquid culture	6	100	1	76	0	76	50	10000	231	11600000	14.4956
LRH507	Chr14	liquid culture	7	100	1	9	2	7	50	10000	244	12200000	14.5746
LRH507	Chr14	liquid culture	8	100	1	16	1	15	50	10000	220	11000000	14.4252
LRH500	Chr15	liquid culture	1	100	1	9	0	9	50	10000	86	4300000	13.0701
LRH500	Chr15	liquid culture	2	100	1	8	0	8	50	10000	69	3450000	12.7524
LRH500	Chr15	liquid culture	3	100	1	14	0	14	50	10000	53	2650000	12.3718
LRH500	Chr15	liquid culture	4	100	1	32	0	32	50	10000	51	2550000	12.3163
LRH500	Chr15	liquid culture	5	100	1	61	0	61	50	10000	66	3300000	12.6883
LRH500	Chr15	liquid culture	6	100	1	12	0	12	50	10000	88	4400000	13.1033
LRH500	Chr15	liquid culture	7	100	1	22	0	22	50	10000	65	3250000	12.6662
LRH500	Chr15	liquid culture	8	100	1	55	0	55	50	10000	76	3800000	12.8918
LRH500	Chr15	liquid culture	1	100	1	9	0	9	50	10000	255	12800000	14.6382
LRH500	Chr15	liquid culture	2	100	1	20	0	20	50	10000	117	5850000	13.5142
LRH500	Chr15	liquid culture	3	100	1	11	0	11	50	10000	130	6500000	13.6662
LRH500	Chr15	liquid culture	4	100	1	8	0	8	50	10000	127	6350000	13.6325
LRH500	Chr15	liquid culture	5	100	1	24	0	24	50	10000	102	5100000	13.3163
LRH500	Chr15	liquid culture	6	100	1	2	0	2	50	10000	128	6400000	13.6439
LRH500	Chr15	liquid culture	7	100	1	12	1	11	50	10000	140	7000000	13.7731
LRH500	Chr15	liquid culture	8	100	1	10	0	10	50	10000	145	7250000	13.8238
LRH500	Chr15	liquid culture	1	100	1	16	0	16	50	10000	207	10400000	14.3373
LRH500	Chr15	liquid culture	2	100	1	27	0	27	50	10000	213	34200000	16.0617
LRH500	Chr15	liquid culture	3	100	1	10	0	10	50	10000	684	10600000	14.3718
LRH500	Chr15	liquid culture	4	100	1	15	0	15	50	10000	212	23500000	15.5204
LRH500	Chr15	liquid culture	5	100	1	7	0	7	50	10000	470	8050000	13.9748
LRH500	Chr15	liquid culture	6	100	1	13	1	12	50	10000	161	7250000	13.8238
LRH500	Chr15	liquid culture	7	100	1	21	0	21	50	10000	145	7150000	13.8037
LRH500	Chr15	liquid culture	8	100	1	11	0	11	50	10000	143	7150000	13.8037
Chr588	Chr16	liquid culture	1	100	1	6	0	6	50	10000	79	3950000	12.9476
Chr588	Chr16	liquid culture	2	100	1	10	0	10	50	10000	62	3100000	12.5981
Chr588	Chr16	liquid culture	3	100	1	15	0	15	50	10000	78	3900000	12.9293
Chr588	Chr16	liquid culture	4	100	1	27	1	26	50	10000	72	3600000	12.8138
Chr588	Chr16	liquid culture	5	100	1	30	3	27	50	10000	66	3300000	12.6883
Chr588	Chr16	liquid culture	6	100	1	220	0	220	50	10000	58	2900000	12.5018
Chr588	Chr16	liquid culture	7	100	1	10	0	10	50	10000	107	5350000	13.3853
Chr588	Chr16	liquid culture	8	100	1	43	0	43	50	10000	90	4500000	13.1357
Chr588	Chr16	liquid culture	1	100	1	18	0	18	50	10000	226	11300000	14.464
Chr588	Chr16	liquid culture	2	100	1	16	0	16	50	10000	146	7300000	13.8337
Chr588	Chr16	liquid culture	3	100	1	17	6	11	50	10000	134	6700000	13.7099
Chr588	Chr16	liquid culture	4	100	1	26	0	26	50	10000	102	5100000	13.3163
Chr588	Chr16	liquid culture	5	100	1	20	1	19	50	10000	169	8450000	14.0447
Chr588	Chr16	liquid culture	6	100	1	16	0	16	50	10000	185	9250000	14.1752
Chr588	Chr16	liquid culture	7	100	1	19	0	19	50	10000	130	6500000	13.6662
Chr588	Chr16	liquid culture	1	100	1	51	0	51	50	10000	598	29900000	15.8679
Chr588	Chr16	liquid culture	2	100	1	141	1	140	50	10000	530	26500000	15.6937
Chr588	Chr16	liquid culture	3	100	1	44	0	44	50	10000	164	8200000	14.0014
Chr588	Chr16	liquid culture	4	100	1	27	1	26	50	10000	165	8250000	14.0102
Chr588	Chr16	liquid culture	5	100	1	46	0	46	50	10000	206	10300000	14.3304
Chr588	Chr16	liquid culture	6	100	1	31	0	31	50	10000	206	10300000	14.3304
Chr588	Chr16	liquid culture	7	100	1	21	0	21	50	10000	182	9100000	14.1517
Chr588	Chr16	liquid culture	8	100	1	26	1	25	50	10000	361	18100000	15.1397
															#REF!	#REF!	#REF!	#REF!	#REF!
															#REF!	#REF!	#REF!	#REF!	#REF!
															#REF!	#REF!	#REF!	#REF!	#REF!
															#REF!	#REF!	#REF!	#REF!	#REF!
															#REF!	#REF!	#REF!	#REF!	#REF!
															#REF!	#REF!	#REF!	#REF!	#REF!
															#REF!	#REF!	#REF!	#REF!	#REF!
															#REF!	#REF!	#REF!	#REF!	#REF!
															#REF!	#REF!	#REF!	#REF!	#REF!
															#REF!	#REF!	#REF!	#REF!	#REF!
															#REF!	#REF!	#REF!	#REF!	#REF!
															#REF!	#REF!	#REF!	#REF!	#REF!
															#REF!	#REF!	#REF!	#REF!	#REF!
															#REF!	#REF!	#REF!	#REF!	#REF!
															#REF!	#REF!	#REF!	#REF!	#REF!

## Sheet: Table H
Table H. Canavanine fluctuation test rate analysis
	Culture Fluctuation Assays - Total counts																	Culture Fluctuation Assays - Light colony counts																	Culture Fluctuation Assays - Dark colony counts
Colony Count Input	Chr1	Chr2	Chr3	Chr4	Chr5	Chr6	Chr7	Chr8	Chr9	Chr10	Chr11	Chr12	Chr13	Chr14	Chr15	Chr16		Chr1	Chr2	Chr3	Chr4	Chr5	Chr6	Chr7	Chr8	Chr9	Chr10	Chr11	Chr12	Chr13	Chr14	Chr15	Chr16		Chr1	Chr2	Chr3	Chr4	Chr5	Chr6	Chr7	Chr8	Chr9	Chr10	Chr11	Chr12	Chr13	Chr14	Chr15
MeanCells
CV
PlatingEfficiency
Lag
Fitness	0.7666	0.2466	0.6576	0.128	0.5994	1	1	0.6656	0.71235	0.07029	0.5361	0.3379	0.2897	0.6868	0.2836	0.6938		0.7666	0.2466	0.6576	0.128	0.5994	1	1	0.6656	0.71235	0.07029	0.5361	0.3379	0.2897	0.6868	0.2836	0.6938		1	1	1	1	1	1	1	1	1	1	1	1	1	1	1
Death
Residual
Inoculum
VolumeTotal	250	250	250	250	250	250	250	250	250	250	250	250	250	250	250	250		250	250	250	250	250	250	250	250	250	250	250	250	250	250	250	250		250	250	250	250	250	250	250	250	250	250	250	250	250	250	250
VolumeSelective	100	100	100	100	100	100	50	100	100	100	100	100	100	100	100	100		100	100	100	100	100	100	50	100	100	100	100	100	100	100	100	100		100	100	100	100	100	100	50	100	100	100	100	50	100	100	100
DilutionSelective	1	1	1	1	1	1	1	1	1	1	1	1	1	1	1	1		1	1	1	1	1	1	1	1	1	1	1	1	1	1	1	1		1	1	1	1	1	1	1	1	1	1	1	1	1	1	1
CountsSelective	32	8	37	36	12	9	8	20	47	18	21	57	6	8	9	6		31	8	34	35	12	9	8	17	46	18	21	57	6	8	9	6		1	0	3	1	1	0	0	3	1	0	0	0	0	0	0
CountsSelective	16	7	44	46	15	14	20	8	29	18	8	33	1	23	8	10		16	7	44	46	15	14	20	8	29	18	8	32	1	23	8	10		0	0	0	0	0	0	0	0	0	0	0	1	0	0	0
CountsSelective	5	29	30	16	4	58	3	8	27	25	11	50	9	15	14	15		5	29	30	15	4	52	3	8	27	25	11	49	9	15	14	15		0	0	0	1	0	6	0	0	0	0	0	1	0	0	0
CountsSelective	9	13	54	25	8	54	13	15	198	20	12	45	9	38	32	27		9	13	53	25	8	54	13	9	198	20	11	45	9	38	32	26		0	0	1	0	0	0	0	6	0	0	1	0	0	0	0
CountsSelective	24	25	49	40	13	23	10	7	24	9	37	68	3	3	61	30		24	25	49	40	13	21	10	7	24	9	37	66	3	3	61	27		0	0	0	0	0	2	0	0	0	0	0	2	0	0	0
CountsSelective	20	19	54	9	6	7	9	3	12	15	22	52	4	8	12	220		20	19	54	9	6	7	9	3	12	14	22	51	4	8	12	220		0	0	0	0	0	0	0	0	0	1	0	1	0	0	0
CountsSelective	16	25	83	6	10	28	10	14	42	12	2	54	8	26	22	10		16	24	83	6	10	28	9	14	41	12	2	54	8	25	22	10		0	1	0	0	0	0	1	0	1	0	0	0	0	1	0
CountsSelective	1056	8	74	9	9	9	11	5	31	36	21	48	8	9	55	43		1055	8	74	9	9	9	11	5	31	36	21	48	8	9	55	43		1	0	0	0	0	0	0	0	0	0	0	0	0	0	0
CountsSelective	32	7	49	7	14	29	14	15	19	16	18	50	8	23	9	18		32	7	49	7	14	29	14	15	19	14	14	50	8	23	9	18		0	0	0	0	0	0	0	0	0	2	4	0	0	0	0
CountsSelective	30	6	46	11	11	30	13	25	14	12	15	76	9	17	20	16		30	6	45	11	11	30	13	25	14	12	15	75	8	16	20	16		0	0	1	0	0	0	0	0	0	0	0	1	1	1	0
CountsSelective	78	9	48	14	7	13	4	24	19	11	19	103	4	38	11	17		78	9	48	14	7	13	4	24	19	11	19	99	4	38	11	11		0	0	0	0	0	0	0	0	0	0	0	4	0	0	0
CountsSelective	1396	2	26	11	22	8	7	14	22	14	6	76	7	13	8	26		1396	2	26	11	22	8	7	14	22	13	6	72	7	13	8	26		0	0	0	0	0	0	0	0	0	1	0	4	0	0	0
CountsSelective	20	5	26	11	14	21	10	12	8	11	6	108	11	10	24	20		20	5	26	11	14	21	10	12	8	11	6	107	11	9	24	19		0	0	0	0	0	0	0	0	0	0	0	1	0	1	0
CountsSelective	27	4	71	4	30	26	2	16	15	13	1	226	6	14	2	16		27	2	71	4	30	26	2	16	15	13	1	215	6	9	2	16		0	2	0	0	0	0	0	0	0	0	0	11	0	5	0
CountsSelective	360	21	25	10	19	29	9	13	10	6	5	85	6	17	12	19		360	21	25	10	19	29	9	12	10	6	5	84	6	17	11	19		0	0	0	0	0	0	0	1	0	0	0	1	0	0	1
CountsSelective	74	19	48	15	22	19	14	13	16	15	42	103	6	12	10	51		74	19	48	14	22	19	14	10	16	15	3	98	6	12	10	51		0	0	0	1	0	0	0	3	0	0	39	5	0	0	0
CountsSelective	28	22	70	18	37	32	24	28	47	18	28		9	13	16	141		28	22	70	17	37	32	24	28	47	18	28		9	13	16	140		0	0	0	1	0	0	0	0	0	0	0		0	0	0
CountsSelective	168	37	56	18	24	27	19	130	33	22	35		7	21	27	44		168	37	56	18	24	26	19	127	32	21	35		7	21	27	44		0	0	0	0	0	1	0	3	1	1	0		0	0	0
CountsSelective	67	17	78	17	37	68	16	22	50	39	19		14	6	10	27		67	17	78	17	37	53	16	22	50	35	13		14	6	10	26		0	0	0	0	0	15	0	0	0	4	6		0	0	0
CountsSelective	1040	51	57	16		73	10	26	35	23	12		8	30	15	46		1040	49	56	16		73	10	25	34	23	11		8	30	15	46		0	2	1	0		0	0	1	1	0	1		0	0	0
CountsSelective	70	20	79	13		37	10	15	69	49	25		22	30	7	31		70	20	79	13		36	10	15	69	33	23		22	30	7	31		0	0	0	0		1	0	0	0	16	2		0	0	0
CountsSelective	67	15	53	37		34	16	36		40	44		12	76	13	21		67	15	52	37		34	16	36		39	9		11	76	12	21		0	0	1	0		0	0	0		1	35		1	0	1
CountsSelective	25		42	17		54	11	33		27	17		7	9	21	26		25		42	16		54	11	33		27	17		7	7	21	25		0		0	1		0	0	0		0	0		0	2	0
CountsSelective			63	21		21		100		49			9	16	11					63	21		21		100		44			9	15	11					0	0		0		0		5			0	1	0
VolumeNonselective	50	50	50	50	50	50	50	50	50	50	50	50	50	50	50	50		50	50	50	50	50	50	50	50	50	50	50	50	50	50	50	50		50	50	50	50	50	50	50	50	50	50	50	50	50	50	50
DilutionNonselective	10000	10000	10000	10000	10000	10000	10000	10000	10000	10000	10000	10000	10000	10000	10000	10000		10000	10000	10000	10000	10000	10000	10000	10000	10000	10000	10000	10000	10000	10000	10000	10000		10000	10000	10000	10000	10000	10000	10000	10000	10000	10000	10000	10000	10000	10000	10000
CountsNonselective	166	104	50	56	86	46	61	129	89	71	83	72	64	86	86	79		166	104	50	56	86	46	61	129	89	71	83	72	64	86	86	79		166	104	50	56	86	46	61	129	89	71	83	72	64	86	86
CountsNonselective	478	88	67	69	125	51	74	130	96	70	97	97	57	95	69	62		478	88	67	69	125	51	74	130	96	70	97	97	57	95	69	62		478	88	67	69	125	51	74	130	96	70	97	97	57	95	69
CountsNonselective	322	133	61	74	93	67	84	97	111	68	150	91	65	117	53	78		322	133	61	74	93	67	84	97	111	68	150	91	65	117	53	78		322	133	61	74	93	67	84	97	111	68	150	91	65	117	53
CountsNonselective	160	88	98	58	96	75	68	128	166	60	75	80	75	99	51	72		160	88	98	58	96	75	68	128	166	60	75	80	75	99	51	72		160	88	98	58	96	75	68	128	166	60	75	80	75	99	51
CountsNonselective	410	97	65	60	92	68	87	103	150	55	115	104	76	109	66	66		410	97	65	60	92	68	87	103	150	55	115	104	76	109	66	66		410	97	65	60	92	68	87	103	150	55	115	104	76	109	66
CountsNonselective	296	119	79	74	182	57	101	93	113	98	93	142	76	75	88	58		296	119	79	74	182	57	101	93	113	98	93	142	76	75	88	58		296	119	79	74	182	57	101	93	113	98	93	142	76	75	88
CountsNonselective	122	105	97	79	83	112	70	87	153	66	87	85	81	71	65	107		122	105	97	79	83	112	70	87	153	66	87	85	81	71	65	107		122	105	97	79	83	112	70	87	153	66	87	85	81	71	65
CountsNonselective	390	120	75	91	208	68	76	93	119	84	70	61	113	87	76	90		390	120	75	91	208	68	76	93	119	84	70	61	113	87	76	90		390	120	75	91	208	68	76	93	119	84	70	61	113	87	76
CountsNonselective	472	89	83	154	184	93	210	132	138	137	120	154	158	152	255	226		472	89	83	154	184	93	210	132	138	137	120	154	158	152	255	226		472	89	83	154	184	93	210	132	138	137	120	154	158	152	255
CountsNonselective	218	119	83	192	159	141	218	132	158	112	114	162	178	151	117	146		218	119	83	192	159	141	218	132	158	112	114	162	178	151	117	146		218	119	83	192	159	141	218	132	158	112	114	162	178	151	117
CountsNonselective	318	167	175	165	160	111	244	148	182	130	162	214	151	123	130	134		318	167	175	165	160	111	244	148	182	130	162	214	151	123	130	134		318	167	175	165	160	111	244	148	182	130	162	214	151	123	130
CountsNonselective	284	99	184	172	104	125	196	140	220	137	96	218	156	138	127	102		284	99	184	172	104	125	196	140	220	137	96	218	156	138	127	102		284	99	184	172	104	125	196	140	220	137	96	218	156	138	127
CountsNonselective	212	87	146	214	174	116	164	148	208	160	117	180	110	138	102	169		212	87	146	214	174	116	164	148	208	160	117	180	110	138	102	169		212	87	146	214	174	116	164	148	208	160	117	180	110	138	102
CountsNonselective	440	59	131	168	176	116	148	174	116	174	135	240	180	125	128	185		440	59	131	168	176	116	148	174	116	174	135	240	180	125	128	185		440	59	131	168	176	116	148	174	116	174	135	240	180	125	128
CountsNonselective	202	278	218	148	192	150	192	153	156	226	148	216	162	154	140	130		202	278	218	148	192	150	192	153	156	226	148	216	162	154	140	130		202	278	218	148	192	150	192	153	156	226	148	216	162	154	140
CountsNonselective	420	240	124	197	290	167	304	131	232	144	1640	344	138	222	145	598		420	240	124	197	290	167	304	131	232	144	1640	344	138	222	145	598		420	240	124	197	290	167	304	131	232	144	1640	344	138	222	145
CountsNonselective	158	176	190	106	1256	188	376	122	210	480	256		260	215	207	530		158	176	190	106	1256	188	376	122	210	480	256		260	215	207	530		158	176	190	106	1256	188	376	122	210	480	256		260	215	207
CountsNonselective	428	342	154	103	340	236	1140	122	276	1564	310		342	262	213	164		428	342	154	103	340	236	1140	122	276	1564	310		342	262	213	164		428	342	154	103	340	236	1140	122	276	1564	310		342	262	213
CountsNonselective	636	177	486	136	656	522	318	95	230	252	214		286	283	684	165		636	177	486	136	656	522	318	95	230	252	214		286	283	684	165		636	177	486	136	656	522	318	95	230	252	214		286	283	684
CountsNonselective	342	230	246	133		542	208	129	276	214	290		200	215	212	206		342	230	246	133		542	208	129	276	214	290		200	215	212	206		342	230	246	133		542	208	129	276	214	290		200	215	212
CountsNonselective	364	148	614	160		286	240	117	156	204	147		266	268	470	206		364	148	614	160		286	240	117	156	204	147		266	268	470	206		364	148	614	160		286	240	117	156	204	147		266	268	470
CountsNonselective	368	252	1024	146		208	706	131		156	248		204	231	161	182		368	252	1024	146		208	706	131		156	248		204	231	161	182		368	252	1024	146		208	706	131		156	248		204	231	161
CountsNonselective	402		143	132		222	234	117		244	364		326	244	145	361		402		143	132		222	234	117		244	364		326	244	145	361		402		143	132		222	234	117		244	364		326	244	145
CountsNonselective			152	146		230		106		278			154	220	143					152	146		230		106		278			154	220	143					152	146		230		106		278			154	220	143
Rate Analysis Output
LOD	1.94993e-08	4.46106e-08	3.11763e-08	4.87869e-08	3.16645e-08	3.70148e-08	5.36232e-08	5.00541e-08	4.16526e-08	2.85494e-08	2.87267e-08	6.0143e-08	3.81601e-08	3.81601e-08	3.76475e-08	3.59485e-08		1.94993e-08	4.46106e-08	3.11763e-08	4.87869e-08	3.16645e-08	3.70148e-08	5.36232e-08	5.00541e-08	4.16526e-08	2.85494e-08	2.87267e-08	6.0143e-08	3.81601e-08	3.81601e-08	3.76475e-08	3.59485e-08		1.94993e-08	4.46106e-08	3.11763e-08	4.87869e-08	3.16645e-08	3.70148e-08	5.36232e-08	5.00541e-08	4.16526e-08	2.85494e-08	2.87267e-08	1.20286e-07	3.81601e-08	3.81601e-08	3.76475e-08
# cells plated	6600000	3016000	3956000	2528000	4920000	3332000	2400000	2464000	3384000	4320000	4480000	3076000	3232000	3232000	3276000	3580000
eff	0.4	0.4	0.4	0.4	0.4	0.4	0.2	0.4	0.4	0.4	0.4	0.4	0.4	0.4	0.4	0.4		0.4	0.4	0.4	0.4	0.4	0.4	0.2	0.4	0.4	0.4	0.4	0.4	0.4	0.4	0.4	0.4		0.4	0.4	0.4	0.4	0.4	0.4	0.2	0.4	0.4	0.4	0.4	0.2	0.4	0.4	0.4
Nt	16500000	7540000	9890000	6320000	12300000	8330000	12000000	6160000	8460000	10800000	11200000	7690000	8080000	8080000	8190000	8950000		16500000	7540000	9890000	6320000	12300000	8330000	12000000	6160000	8460000	10800000	11200000	7690000	8080000	8080000	8190000	8950000		16500000	7540000	9890000	6320000	12300000	8330000	12000000	6160000	8460000	10800000	11200000	7690000	8080000	8080000	8190000
CV	0	0	0	0	0	0	0	0	0	0	0	0	0	0	0	0		0	0	0	0	0	0	0	0	0	0	0	0	0	0	0	0		0	0	0	0	0	0	0	0	0	0	0	0	0	0	0
Fitness	0.7666	0.2466	0.6576	0.128	0.5994	1	1	0.6656	0.7124	0.07029	0.5361	0.3379	0.2897	0.6868	0.2836	0.6938		0.7666	0.2466	0.6576	0.128	0.5994	1	1	0.6656	0.7124	0.07029	0.5361	0.3379	0.2897	0.6868	0.2836	0.6938		0.7666	0.2466	0.6576	0.128	0.5994	1	1	0.6656	0.7124	0.07029	0.5361	0.3379	0.2897	0.6868	0.2836
Lag	0	0	0	0	0	0	0	0	0	0	0	0	0	0	0	0		0	0	0	0	0	0	0	0	0	0	0	0	0	0	0	0		0	0	0	0	0	0	0	0	0	0	0	0	0	0	0
Death	0	0	0	0	0	0	0	0	0	0	0	0	0	0	0	0		0	0	0	0	0	0	0	0	0	0	0	0	0	0	0	0		0	0	0	0	0	0	0	0	0	0	0	0	0	0	0
Residual	0	0	0	0	0	0	0	0	0	0	0	0	0	0	0	0		0	0	0	0	0	0	0	0	0	0	0	0	0	0	0	0		0	0	0	0	0	0	0	0	0	0	0	0	0	0	0
Inoculum	0	0	0	0	0	0	0	0	0	0	0	0	0	0	0	0		0	0	0	0	0	0	0	0	0	0	0	0	0	0	0	0		0	0	0	0	0	0	0	0	0	0	0	0	0	0	0
m	23.7466	26.8503	49.6898	37.7033	16.5497	15.6061	14.4216	16.6537	22.9954	49.7216	18.0269	103.565	14.0139	15.9617	25.0405	22.285		23.7121	26.529	49.294	37.2222	16.5497	15.5162	14.3594	15.8264	22.9476	46.8504	14.9947	102.406	13.8722	15.2509	24.8378	21.5046		0.152075	0.382855	0.403991	0.483072	0.0975231	0.395916	0.108058	0.598981	0.33906	1.71571	0.8245	5.1604	0.177012	0.504742	0.177564
m_low	18.9796	23.0061	43.4645	33.7567	13.1469	12.2469	11.1165	13.4765	18.6462	45.3865	14.5195	92.9634	11.659	12.8857	21.5422	18.2909		18.9536	22.689	43.0908	33.2768	13.1469	12.1841	11.0646	12.7439	18.6166	42.6518	11.9579	92.1263	11.5315	12.2471	21.3476	17.5924		0.0252869	0.10111	0.145402	0.17323	0.00556456	0.142507	0.00616568	0.242361	0.105261	0.930331	0.360864	2.99382	0.0294335	0.201949	0.0295253
m_up	28.8193	30.9206	55.9472	41.819	20.2124	19.2046	18.0326	20.0403	27.5705	54.3116	21.748	114.081	16.5884	19.2491	28.7542	26.4838		28.7762	30.6037	55.5322	41.3237	20.2124	19.0835	17.9608	19.1279	27.5025	51.3041	18.2497	112.596	16.4332	18.4742	28.5427	25.6291		0.469581	0.932786	0.86351	1.03826	0.429396	0.846172	0.475783	1.18479	0.787662	2.89712	1.55888	8.04906	0.546585	1.01376	0.548289
mu	1.44e-06	3.56e-06	5.03e-06	5.97e-06	1.35e-06	1.87e-06	1.2e-06	2.7e-06	2.72e-06	4.6e-06	1.62e-06	1.35e-05	1.73e-06	1.97e-06	3.06e-06	2.49e-06		1.43e-06	3.52e-06	4.99e-06	5.89e-06	1.35e-06	1.86e-06	1.2e-06	2.57e-06	2.71e-06	4.34e-06	1.34e-06	1.33e-05	1.72e-06	1.89e-06	3.03e-06	2.4e-06		9.19e-09	5.08e-08	4.09e-08	7.65e-08	7.96e-09	4.75e-08	9.01e-09	9.72e-08	4.01e-08	1.59e-07	7.39e-08	6.71e-07	2.19e-08	6.24e-08	2.17e-08
mu_low	1.15e-06	3.05e-06	4.4e-06	5.34e-06	1.07e-06	1.47e-06	9.27e-07	2.19e-06	2.2e-06	4.2e-06	1.3e-06	1.21e-05	1.44e-06	1.59e-06	2.63e-06	2.04e-06		1.15e-06	3.01e-06	4.36e-06	5.27e-06	1.07e-06	1.46e-06	9.22e-07	2.07e-06	2.2e-06	3.95e-06	1.07e-06	1.2e-05	1.43e-06	1.52e-06	2.61e-06	1.97e-06		1.53e-09	1.34e-08	1.47e-08	2.74e-08	4.54e-10	1.71e-08	5.14e-10	3.93e-08	1.24e-08	8.61e-08	3.24e-08	3.89e-07	3.64e-09	2.5e-08	3.6e-09
mu_up	1.74e-06	4.1e-06	5.66e-06	6.62e-06	1.65e-06	2.31e-06	1.5e-06	3.25e-06	3.26e-06	5.03e-06	1.95e-06	1.48e-05	2.05e-06	2.38e-06	3.51e-06	2.96e-06		1.74e-06	4.06e-06	5.62e-06	6.54e-06	1.65e-06	2.29e-06	1.5e-06	3.1e-06	3.25e-06	4.75e-06	1.64e-06	1.46e-05	2.03e-06	2.29e-06	3.48e-06	2.86e-06		2.84e-08	1.24e-07	8.74e-08	1.64e-07	3.5e-08	1.02e-07	3.97e-08	1.92e-07	9.31e-08	2.68e-07	1.4e-07	1.05e-06	6.77e-08	1.25e-07	6.69e-08
[truncated: 49 more columns]

## Sheet: Table I
Table I. WGS sample information
sample_id	LRH_collection_id	sequencing_run	Selected_chr	expected_genotype
LRH_202_CKDL250006718-1A_232WM2LT3_L5_1	LRH_202	novogene_march2025	Chr1	UPD Chr1
LRH_203_CKDL250006718-1A_232WM2LT3_L5_1	LRH_203	novogene_march2025	Chr1	UPD Chr1
LRH_204_CKDL250006718-1A_232WM2LT3_L5_1	LRH_204	novogene_march2025	Chr1	UPD Chr1
LRH_205_CKDL250006718-1A_232WM2LT3_L5_1	LRH_205	novogene_march2025	Chr1	UPD Chr1
ANU_311_smp23	LRH_023	ANU_311_novogene_july2024	Chr10	monosome Chr10
ANU_311_smp31	LRH_031	ANU_311_novogene_july2024	Chr10	UPD Chr10
ANU_311_smp47	LRH_047	ANU_311_novogene_july2024	Chr10	UPD Chr10
ANU_311_smp74	LRH_074	ANU_311_novogene_july2024	Chr10	UPD Chr10
ANU_311_smp22	LRH_022	ANU_311_novogene_july2024	Chr10	monosome Chr10
ANU_311_smp24	LRH_024	ANU_311_novogene_july2024	Chr10	monosome Chr10
ANU_311_smp25	LRH_025	ANU_311_novogene_july2024	Chr10	monosome Chr10
ANU_311_smp26	LRH_026	ANU_311_novogene_july2024	Chr10	monosome Chr10
ANU_311_smp27	LRH_027	ANU_311_novogene_july2024	Chr10	monosome Chr10
ANU_311_smp28	LRH_028	ANU_311_novogene_july2024	Chr10	monosome Chr10
ANU_311_smp29	LRH_029	ANU_311_novogene_july2024	Chr10	monosome Chr10
ANU_311_smp30	LRH_030	ANU_311_novogene_july2024	Chr10	UPD Chr10
ANU_311_smp32	LRH_032	ANU_311_novogene_july2024	Chr10	UPD Chr10
ANU_311_smp38	LRH_038	ANU_311_novogene_july2024	Chr10	monosome Chr10
ANU_311_smp39	LRH_039	ANU_311_novogene_july2024	Chr10	monosome Chr10
ANU_311_smp40	LRH_040	ANU_311_novogene_july2024	Chr10	monosome Chr10
ANU_311_smp41	LRH_041	ANU_311_novogene_july2024	Chr10	monosome Chr10
ANU_311_smp42	LRH_042	ANU_311_novogene_july2024	Chr10	monosome Chr10
ANU_311_smp43	LRH_043	ANU_311_novogene_july2024	Chr10	monosome Chr10
ANU_311_smp44	LRH_044	ANU_311_novogene_july2024	Chr10	monosome Chr10
ANU_311_smp45	LRH_045	ANU_311_novogene_july2024	Chr10	monosome Chr10
ANU_311_smp46	LRH_046	ANU_311_novogene_july2024	Chr10	UPD Chr10
ANU_311_smp58	LRH_058	ANU_311_novogene_july2024	Chr10	UPD Chr10
ANU_311_smp75	LRH_075	ANU_311_novogene_july2024	Chr10	UPD Chr10
ANU_311_smp76	LRH_076	ANU_311_novogene_july2024	Chr10	UPD Chr10
ANU_311_smp77	LRH_077	ANU_311_novogene_july2024	Chr10	UPD Chr10
ANU_311_smp78	LRH_078	ANU_311_novogene_july2024	Chr10	UPD Chr10
ANU_311_smp79	LRH_079	ANU_311_novogene_july2024	Chr10	UPD Chr10
LRH_307	LRH_307	novogene_jun25	Chr10	UPD from monosome of Chr10
LRH_308	LRH_308	novogene_jun25	Chr10	UPD from monosome of Chr10
LRH_309	LRH_309	novogene_jun25	Chr10	UPD from monosome of Chr10
LRH_310	LRH_310	novogene_jun25	Chr10	UPD from monosome of Chr10
LRH_311	LRH_311	novogene_jun25	Chr10	UPD from monosome of Chr10
ANU_311_smp184	LRH_184	ANU_311_novogene_july2024	Chr11	UPD Chr11
ANU_311_smp185	LRH_185	ANU_311_novogene_july2024	Chr11	UPD Chr11
ANU_311_smp186	LRH_186	ANU_311_novogene_july2024	Chr11	UPD Chr11
ANU_311_smp187	LRH_187	ANU_311_novogene_july2024	Chr11	UPD Chr11
ANU_311_smp188	LRH_188	ANU_311_novogene_july2024	Chr11	UPD Chr11
ANU_311_smp189	LRH_189	ANU_311_novogene_july2024	Chr11	UPD Chr11
ANU_311_smp190	LRH_190	ANU_311_novogene_july2024	Chr11	monosome Chr11
ANU_311_smp191	LRH_191	ANU_311_novogene_july2024	Chr11	monosome Chr11
ANU_311_smp192	LRH_192	ANU_311_novogene_july2024	Chr11	monosome Chr11
ANU_311_smp193	LRH_193	ANU_311_novogene_july2024	Chr11	monosome Chr11
ANU_311_smp194	LRH_194	ANU_311_novogene_july2024	Chr11	monosome Chr11
ANU_311_smp195	LRH_195	ANU_311_novogene_july2024	Chr11	UPD Chr11
ANU_311_smp196	LRH_196	ANU_311_novogene_july2024	Chr11	UPD Chr11
ANU_311_smp197	LRH_197	ANU_311_novogene_july2024	Chr11	UPD Chr11
ANU_311_smp198	LRH_198	ANU_311_novogene_july2024	Chr11	UPD Chr11
ANU_311_smp199	LRH_199	ANU_311_novogene_july2024	Chr11	UPD Chr11
LRH_207a_CKDL250006718-1A_232WM2LT3_L5_1	LRH_207a	novogene_march2025	Chr11	UPD Chr11
LRH_208a_CKDL250006718-1A_232WM2LT3_L5_1	LRH_208a	novogene_march2025	Chr11	UPD Chr11
LRH_260_CKDL250006718-1A_232WM2LT3_L5_1	LRH_260	novogene_march2025	Chr11	UPD Chr11
LRH_261_CKDL250006718-1A_232WM2LT3_L5_1	LRH_261	novogene_march2025	Chr11	UPD Chr11
LRH_262_CKDL250006718-1A_232WM2LT3_L5_1	LRH_262	novogene_march2025	Chr11	UPD Chr11
LRH_263_CKDL250006718-1A_232WM2LT3_L5_1	LRH_263	novogene_march2025	Chr11	UPD Chr11
LRH_312	LRH_312	novogene_jun25	Chr11	UPD from monosome of Chr11
LRH_313	LRH_313	novogene_jun25	Chr11	UPD from monosome of Chr11
LRH_314	LRH_314	novogene_jun25	Chr11	UPD from monosome of Chr11
LRH_315	LRH_315	novogene_jun25	Chr11	UPD from monosome of Chr11
Chr12_M1	Chr12_M1	novogene_aug25	Chr12	monosome Chr12
Chr12_M2	Chr12_M2	novogene_aug25	Chr12	monosome Chr12
Chr12_M3	Chr12_M3	novogene_aug25	Chr12	monosome Chr12
Chr12_M4	Chr12_M4	novogene_aug25	Chr12	monosome Chr12
Chr12_M5	Chr12_M5	novogene_aug25	Chr12	monosome Chr12
LRH_316	LRH_316	novogene_jun25	Chr12	monosome Chr12
LRH_317	LRH_317	novogene_jun25	Chr12	monosome Chr12
LRH_318	LRH_318	novogene_jun25	Chr12	monosome Chr12
LRH_319	LRH_319	novogene_jun25	Chr12	monosome Chr12
LRH_320	LRH_320	novogene_jun25	Chr12	monosome Chr12
LRH_322	LRH_322	novogene_jun25	Chr12	monosome Chr12
LRH_323	LRH_323	novogene_jun25	Chr12	monosome Chr12
LRH_324	LRH_324	novogene_jun25	Chr12	monosome Chr12
LRH_325	LRH_325	novogene_jun25	Chr12	monosome Chr12
LRH_326	LRH_326	novogene_jun25	Chr12	monosome Chr12
LRH_327	LRH_327	novogene_jun25	Chr12	monosome Chr12
LRH_328	LRH_328	novogene_jun25	Chr12	monosome Chr12
LRH_329	LRH_329	novogene_jun25	Chr12	monosome Chr12
LRH_330	LRH_330	novogene_jun25	Chr12	monosome Chr12
LRH_331	LRH_331	novogene_jun25	Chr12	monosome Chr12
LRH_356	LRH_356	novogene_jun25	Chr12	monosome Chr12
LRH_357	LRH_357	novogene_jun25	Chr12	UPD Chr12
LRH_358	LRH_358	novogene_jun25	Chr12	monosome Chr12
LRH_359	LRH_359	novogene_jun25	Chr12	monosome Chr12
LRH_360	LRH_360	novogene_jun25	Chr12	UPD Chr12
LRH_361	LRH_361	novogene_jun25	Chr12	UPD Chr12
LRH_362	LRH_362	novogene_jun25	Chr12	monosome Chr12
LRH_363	LRH_363	novogene_jun25	Chr12	UPD Chr12
LRH_364	LRH_364	novogene_jun25	Chr12	UPD Chr12
LRH_365	LRH_365	novogene_jun25	Chr12	monosome Chr12
LRH_366	LRH_366	novogene_jun25	Chr12	UPD Chr12
LRH_367	LRH_367	novogene_jun25	Chr12	UPD Chr12
LRH_368	LRH_368	novogene_jun25	Chr12	monosome Chr12
LRH_369	LRH_369	novogene_jun25	Chr12	UPD Chr12
LRH_370	LRH_370	novogene_jun25	Chr12	UPD Chr12
LRH_371	LRH_371	novogene_jun25	Chr12	monosome Chr12
LRH_372	LRH_372	novogene_jun25	Chr12	monosome Chr12
LRH_373	LRH_373	novogene_jun25	Chr12	UPD Chr12
LRH_374	LRH_374	novogene_jun25	Chr12	monosome Chr12
LRH_375	LRH_375	novogene_jun25	Chr12	monosome Chr12
LRH_376	LRH_376	novogene_jun25	Chr12	UPD Chr12
LRH_377	LRH_377	novogene_jun25	Chr12	monosome Chr12
LRH_378	LRH_378	novogene_jun25	Chr12	UPD Chr12
LRH_379	LRH_379	novogene_jun25	Chr12	monosome Chr12
LRH_380	LRH_380	novogene_jun25	Chr12	UPD Chr12
LRH_381	LRH_381	novogene_jun25	Chr12	monosome Chr12
LRH_382	LRH_382	novogene_jun25	Chr12	UPD Chr12
LRH_383	LRH_383	novogene_jun25	Chr12	monosome Chr12
LRH_384	LRH_384	novogene_jun25	Chr12	UPD Chr12
LRH_385	LRH_385	novogene_jun25	Chr12 (1x)	trisome Chr12
LRH_387	LRH_387	novogene_jun25	Chr12 (1x)	trisome Chr12
LRH_388	LRH_388	novogene_jun25	Chr12 (1x)	trisome Chr12
LRH_389	LRH_389	novogene_jun25	Chr12 (1x)	trisome Chr12
LRH_390	LRH_390	novogene_jun25	Chr12 (1x)	trisome Chr12
LRH_391	LRH_391	novogene_jun25	Chr12 (1x)	trisome Chr12
LRH_392	LRH_392	novogene_jun25	Chr12 (1x)	trisome Chr12
LRH_393	LRH_393	novogene_jun25	Chr12 (1x)	trisome Chr12
LRH_394	LRH_394	novogene_jun25	Chr12 (1x)	trisome Chr12
LRH_395	LRH_395	novogene_jun25	Chr12 (1x)	trisome Chr12
LRH_396	LRH_396	novogene_jun25	Chr12 (1x)	trisome Chr12
LRH_397	LRH_397	novogene_jun25	Chr12 (1x)	trisome Chr12
LRH_398	LRH_398	novogene_jun25	Chr12 (1x)	trisome Chr12
LRH_399	LRH_399	novogene_jun25	Chr12 (1x)	trisome Chr12
LRH_400	LRH_400	novogene_jun25	Chr12 (1x)	trisome Chr12
LRH_401	LRH_401	novogene_jun25	Chr12 (1x)	trisome Chr12
LRH_402	LRH_402	novogene_jun25	Chr12 (1x)	trisome Chr12
LRH_403	LRH_403	novogene_jun25	Chr12 (1x)	trisome Chr12
LRH_404	LRH_404	novogene_jun25	Chr12 (1x)	trisome Chr12
LRH_405	LRH_405	novogene_jun25	Chr12 (1x)	trisome Chr12
LRH_406	LRH_406	novogene_jun25	Chr12 (1x)	trisome Chr12
LRH_407	LRH_407	novogene_jun25	Chr12 (1x)	trisome Chr12
LRH_408	LRH_408	novogene_jun25	Chr12 (1x)	trisome Chr12
LRH_410	LRH_410	novogene_jun25	Chr12 (1x)	trisome Chr12
LRH_411	LRH_411	novogene_jun25	Chr12 (1x)	trisome Chr12
LRH_412	LRH_412	novogene_jun25	Chr12 (1x)	trisome Chr12
LRH_413	LRH_413	novogene_jun25	Chr12 (1x)	trisome Chr12
LRH_414	LRH_414	novogene_jun25	Chr12 (1x)	trisome Chr12
LRH_415	LRH_415	novogene_jun25	Chr12 (1x)	trisome Chr12
LRH_416	LRH_416	novogene_jun25	Chr12 (1x)	trisome Chr12
LRH_417	LRH_417	novogene_jun25	Chr12 (1x)	trisome Chr12
LRH_418	LRH_418	novogene_jun25	Chr12 (1x)	trisome Chr12
LRH_419	LRH_419	novogene_jun25	Chr12 (1x)	trisome Chr12
LRH_420	LRH_420	novogene_jun25	Chr12 (1x)	trisome Chr12
LRH_421	LRH_421	novogene_jun25	Chr12 (1x)	trisome Chr12
LRH_422	LRH_422	novogene_jun25	Chr12 (1x)	trisome Chr12
LRH_423	LRH_423	novogene_jun25	Chr12 (1x)	trisome Chr12
LRH_424	LRH_424	novogene_jun25	Chr12 (1x)	trisome Chr12
LRH_425	LRH_425	novogene_jun25	Chr12 (1x)	trisome Chr12
LRH_426	LRH_426	novogene_jun25	Chr12 (1x)	trisome Chr12
LRH_427	LRH_427	novogene_jun25	Chr12 (1x)	trisome Chr12
LRH_428	LRH_428	novogene_jun25	Chr12 (1x)	trisome Chr12
LRH_429	LRH_429	novogene_jun25	Chr12 (1x)	trisome Chr12
LRH_430	LRH_430	novogene_jun25	Chr12 (1x)	trisome Chr12
LRH_431	LRH_431	novogene_jun25	Chr12 (1x)	trisome Chr12
ANU_311_smp159	LRH_159	ANU_311_novogene_july2024	Chr13	UPD Chr13
ANU_311_smp160	LRH_160	ANU_311_novogene_july2024	Chr13	UPD Chr13
ANU_311_smp161	LRH_161	ANU_311_novogene_july2024	Chr13	UPD Chr13
ANU_311_smp162	LRH_162	ANU_311_novogene_july2024	Chr13	UPD Chr13
ANU_311_smp163	LRH_163	ANU_311_novogene_july2024	Chr13	UPD Chr13
ANU_311_smp164	LRH_164	ANU_311_novogene_july2024	Chr13	UPD Chr13
ANU_311_smp165	LRH_165	ANU_311_novogene_july2024	Chr13	UPD Chr13
ANU_311_smp213	LRH_213	ANU_311_novogene_july2024	Chr13	UPD Chr13
ANU_311_smp214	LRH_214	ANU_311_novogene_july2024	Chr13	UPD Chr13
ANU_311_smp215	LRH_215	ANU_311_novogene_july2024	Chr13	UPD Chr13
ANU_311_smp216	LRH_216	ANU_311_novogene_july2024	Chr13	UPD Chr13
ANU_311_smp217	LRH_217	ANU_311_novogene_july2024	Chr13	UPD Chr13
LRH_283_CKDL250006718-1A_232WM2LT3_L5_1	LRH_283	novogene_march2025	Chr13	monosome Chr13
LRH_284_CKDL250006718-1A_232WM2LT3_L5_1	LRH_284	novogene_march2025	Chr13	monosome Chr13
LRH_285_CKDL250006718-1A_232WM2LT3_L5_1	LRH_285	novogene_march2025	Chr13	monosome Chr13
LRH_286_CKDL250006718-1A_232WM2LT3_L5_1	LRH_286	novogene_march2025	Chr13	monosome Chr13
LRH_287_CKDL250006718-1A_232WM2LT3_L5_1	LRH_287	novogene_march2025	Chr13	monosome Chr13
ANU_311_smp129	LRH_129	ANU_311_novogene_july2024	Chr14	UPD Chr14
ANU_311_smp131	LRH_131	ANU_311_novogene_july2024	Chr14	UPD Chr14
ANU_311_smp128	LRH_128	ANU_311_novogene_july2024	Chr14	UPD Chr14
ANU_311_smp130	LRH_130	ANU_311_novogene_july2024	Chr14	UPD Chr14
ANU_311_smp84	LRH_084	ANU_311_novogene_july2024	Chr14	monosome Chr14
ANU_311_smp85	LRH_085	ANU_311_novogene_july2024	Chr14	monosome Chr14
ANU_311_smp86	LRH_086	ANU_311_novogene_july2024	Chr14	monosome Chr14
ANU_311_smp87	LRH_087	ANU_311_novogene_july2024	Chr14	monosome Chr14
ANU_311_smp88	LRH_088	ANU_311_novogene_july2024	Chr14	monosome Chr14
ANU_311_smp89	LRH_089	ANU_311_novogene_july2024	Chr14	monosome Chr14
ANU_311_smp90	LRH_090	ANU_311_novogene_july2024	Chr14	monosome Chr14
ANU_311_smp91	LRH_091	ANU_311_novogene_july2024	Chr14	monosome Chr14
ANU_311_smp92	LRH_092	ANU_311_novogene_july2024	Chr14	monosome Chr14
ANU_311_smp93	LRH_093	ANU_311_novogene_july2024	Chr14	monosome Chr14
ANU_311_smp94	LRH_094	ANU_311_novogene_july2024	Chr14	UPD Chr14
ANU_311_smp95	LRH_095	ANU_311_novogene_july2024	Chr14	UPD Chr14
ANU_311_smp96	LRH_096	ANU_311_novogene_july2024	Chr14	UPD Chr14
ANU_311_smp97	LRH_097	ANU_311_novogene_july2024	Chr14	UPD Chr14
ANU_311_smp98	LRH_098	ANU_311_novogene_july2024	Chr14	UPD Chr14
ANU_311_smp99	LRH_099	ANU_311_novogene_july2024	Chr14	UPD Chr14
ANU_311_smp1	LRH_001	ANU_311_novogene_july2024	Chr15	monosome Chr15
ANU_311_smp12	LRH_012	ANU_311_novogene_july2024	Chr15	monosome Chr15
ANU_311_smp13	LRH_013	ANU_311_novogene_july2024	Chr15	monosome Chr15
ANU_311_smp14	LRH_014	ANU_311_novogene_july2024	Chr15	monosome Chr15
ANU_311_smp15	LRH_015	ANU_311_novogene_july2024	Chr15	monosome Chr15
ANU_311_smp16	LRH_016	ANU_311_novogene_july2024	Chr15	monosome Chr15
ANU_311_smp17	LRH_017	ANU_311_novogene_july2024	Chr15	monosome Chr15
ANU_311_smp18	LRH_018	ANU_311_novogene_july2024	Chr15	monosome Chr15
ANU_311_smp19	LRH_019	ANU_311_novogene_july2024	Chr15	monosome Chr15
ANU_311_smp2	LRH_002	ANU_311_novogene_july2024	Chr15	monosome Chr15
ANU_311_smp20	LRH_020	ANU_311_novogene_july2024	Chr15	UPD Chr15
ANU_311_smp21	LRH_021	ANU_311_novogene_july2024	Chr15	UPD Chr15
ANU_311_smp67	LRH_067	ANU_311_novogene_july2024	Chr15	UPD Chr15
ANU_311_smp68	LRH_068	ANU_311_novogene_july2024	Chr15	UPD Chr15
LRH_246_CKDL250006718-1A_232WM2LT3_L5_1	LRH_246	novogene_march2025	Chr15	UPD from monosome of Chr15
ANU_311_smp3	LRH_003	ANU_311_novogene_july2024	Chr15	monosome Chr15
ANU_311_smp4	LRH_004	ANU_311_novogene_july2024	Chr15	monosome Chr15
ANU_311_smp5	LRH_005	ANU_311_novogene_july2024	Chr15	monosome Chr15
ANU_311_smp52	LRH_052	ANU_311_novogene_july2024	Chr15	UPD Chr15
ANU_311_smp55	LRH_055	ANU_311_novogene_july2024	Chr15	UPD Chr15
ANU_311_smp6	LRH_006	ANU_311_novogene_july2024	Chr15	monosome Chr15
ANU_311_smp69	LRH_069	ANU_311_novogene_july2024	Chr15	UPD Chr15
ANU_311_smp7	LRH_007	ANU_311_novogene_july2024	Chr15	monosome Chr15
ANU_311_smp70	LRH_070	ANU_311_novogene_july2024	Chr15	UPD Chr15
ANU_311_smp8	LRH_008	ANU_311_novogene_july2024	Chr15	monosome Chr15
ANU_311_smp9	LRH_009	ANU_311_novogene_july2024	Chr15	UPD Chr15
LRH_200_CKDL250006718-1A_232WM2LT3_L5_1	LRH_200	novogene_march2025	Chr15	UPD Chr15
LRH_201_CKDL250006718-1A_232WM2LT3_L5_1	LRH_201	novogene_march2025	Chr15	UPD Chr15
LRH_241_CKDL250006718-1A_232WM2LT3_L5_1	LRH_241	novogene_march2025	Chr15	UPD from monosome of Chr15
LRH_242_CKDL250006718-1A_232WM2LT3_L5_1	LRH_242	novogene_march2025	Chr15	UPD from monosome of Chr15
LRH_243_CKDL250006718-1A_232WM2LT3_L5_1	LRH_243	novogene_march2025	Chr15	UPD from monosome of Chr15
LRH_244_CKDL250006718-1A_232WM2LT3_L5_1	LRH_244	novogene_march2025	Chr15	UPD from monosome of Chr15
LRH_245_CKDL250006718-1A_232WM2LT3_L5_1	LRH_245	novogene_march2025	Chr15	UPD from monosome of Chr15
LRH_300	LRH_300	novogene_jun25	Chr15	UPD from monosome of Chr15
LRH_301	LRH_301	novogene_jun25	Chr15	UPD from monosome of Chr15
LRH_302	LRH_302	novogene_jun25	Chr15	UPD from monosome of Chr15
LRH_303	LRH_303	novogene_jun25	Chr15	UPD from monosome of Chr15
LRH_304	LRH_304	novogene_jun25	Chr15	UPD from monosome of Chr15
LRH_305	LRH_305	novogene_jun25	Chr15	UPD from monosome of Chr15
LRH_306	LRH_306	novogene_jun25	Chr15	UPD from monosome of Chr15
ANU_311_smp222	LRH_222	ANU_311_novogene_july2024	Chr16	UPD Chr16
LRH_214a_CKDL250006718-1A_232WM2LT3_L5_1	LRH_214a	novogene_march2025	Chr16	UPD Chr16
LRH_256_CKDL250006718-1A_232WM2LT3_L5_1	LRH_256	novogene_march2025	Chr16	UPD Chr16
ANU_311_smp223	LRH_223	ANU_311_novogene_july2024	Chr16	UPD Chr16
LRH_207b_CKDL250006718-1A_232WM2LT3_L5_1	LRH_207b	novogene_march2025	Chr16	UPD Chr16
LRH_208b_CKDL250006718-1A_232WM2LT3_L5_1	LRH_208b	novogene_march2025	Chr16	UPD Chr16
LRH_213a_CKDL250006718-1A_232WM2LT3_L5_1	LRH_213a	novogene_march2025	Chr16	UPD Chr16
LRH_215a_CKDL250006718-1A_232WM2LT3_L5_1	LRH_215a	novogene_march2025	Chr16	UPD Chr16
LRH_219a_CKDL250006718-1A_232WM2LT3_L5_1	LRH_219a	novogene_march2025	Chr16	monosome Chr16
LRH_220a_CKDL250006718-1A_232WM2LT3_L5_1	LRH_220a	novogene_march2025	Chr16	monosome Chr16
LRH_221a_CKDL250006718-1A_232WM2LT3_L5_1	LRH_221a	novogene_march2025	Chr16	monosome Chr16
LRH_222a_CKDL250006718-1A_232WM2LT3_L5_1	LRH_222a	novogene_march2025	Chr16	monosome Chr16
LRH_223a_CKDL250006718-1A_232WM2LT3_L5_1	LRH_223a	novogene_march2025	Chr16	monosome Chr16
LRH_224a_CKDL250006718-1A_232WM2LT3_L5_1	LRH_224a	novogene_march2025	Chr16	monosome Chr16
LRH_225a_CKDL250006718-1A_232WM2LT3_L5_1	LRH_225a	novogene_march2025	Chr16	monosome Chr16
LRH_226a_CKDL250006718-1A_232WM2LT3_L5_1	LRH_226a	novogene_march2025	Chr16	monosome Chr16
LRH_227a_CKDL250006718-1A_232WM2LT3_L5_1	LRH_227a	novogene_march2025	Chr16	monosome Chr16
LRH_228a_CKDL250006718-1A_232WM2LT3_L5_1	LRH_228a	novogene_march2025	Chr16	monosome Chr16
LRH_259_CKDL250006718-1A_232WM2LT3_L5_1	LRH_259	novogene_march2025	Chr16	UPD Chr16
LRH_255_CKDL250006718-1A_232WM2LT3_L5_1	LRH_255	novogene_march2025	Chr2	UPD Chr2
ANU_311_smp224	LRH_224	ANU_311_novogene_july2024	Chr2	UPD Chr2
ANU_311_smp225	LRH_225	ANU_311_novogene_july2024	Chr2	UPD Chr2
ANU_311_smp226	LRH_226	ANU_311_novogene_july2024	Chr2	UPD Chr2
ANU_311_smp227	LRH_227	ANU_311_novogene_july2024	Chr2	UPD Chr2
LRH_209b_CKDL250006718-1A_232WM2LT3_L5_1	LRH_209b	novogene_march2025	Chr2	UPD Chr2
LRH_254_CKDL250006718-1A_232WM2LT3_L5_1	LRH_254	novogene_march2025	Chr2	UPD Chr2
LRH_273_CKDL250006718-1A_232WM2LT3_L5_1	LRH_273	novogene_march2025	Chr2	monosome Chr2
LRH_274_CKDL250006718-1A_232WM2LT3_L5_1	LRH_274	novogene_march2025	Chr2	monosome Chr2
LRH_275_CKDL250006718-1A_232WM2LT3_L5_1	LRH_275	novogene_march2025	Chr2	monosome Chr2
LRH_276_CKDL250006718-1A_232WM2LT3_L5_1	LRH_276	novogene_march2025	Chr2	monosome Chr2
LRH_277_CKDL250006718-1A_232WM2LT3_L5_1	LRH_277	novogene_march2025	Chr2	monosome Chr2
ANU_311_smp167	LRH_167	ANU_311_novogene_july2024	Chr3	monsome Chr3
ANU_311_smp168	LRH_168	ANU_311_novogene_july2024	Chr3	monsome Chr3
ANU_311_smp169	LRH_169	ANU_311_novogene_july2024	Chr3	monsome Chr3
ANU_311_smp170	LRH_170	ANU_311_novogene_july2024	Chr3	monsome Chr3
ANU_311_smp171	LRH_171	ANU_311_novogene_july2024	Chr3	monsome Chr3
ANU_311_smp172	LRH_172	ANU_311_novogene_july2024	Chr3	monsome Chr3
ANU_311_smp173	LRH_173	ANU_311_novogene_july2024	Chr3	monsome Chr3
ANU_311_smp174	LRH_174	ANU_311_novogene_july2024	Chr3	UPD Chr3
ANU_311_smp175	LRH_175	ANU_311_novogene_july2024	Chr3	monsome Chr3
ANU_311_smp176	LRH_176	ANU_311_novogene_july2024	Chr3	monsome Chr3
ANU_311_smp177	LRH_177	ANU_311_novogene_july2024	Chr3	monsome Chr3
ANU_311_smp178	LRH_178	ANU_311_novogene_july2024	Chr3	monsome Chr3
ANU_311_smp179	LRH_179	ANU_311_novogene_july2024	Chr3	monsome Chr3
ANU_311_smp180	LRH_180	ANU_311_novogene_july2024	Chr3	monsome Chr3
ANU_311_smp181	LRH_181	ANU_311_novogene_july2024	Chr3	monsome Chr3
ANU_311_smp182	LRH_182	ANU_311_novogene_july2024	Chr3	monsome Chr3
ANU_311_smp183	LRH_183	ANU_311_novogene_july2024	Chr3	UPD Chr3
ANU_311_smp210	LRH_210	ANU_311_novogene_july2024	Chr3	UPD Chr3
ANU_311_smp211	LRH_211	ANU_311_novogene_july2024	Chr3	UPD Chr3
ANU_311_smp166	LRH_166	ANU_311_novogene_july2024	Chr3	monsome Chr3
ANU_311_smp212	LRH_212	ANU_311_novogene_july2024	Chr3	UPD Chr3
LRH_195_CKDL250006718-1A_232WM2LT3_L5_1	LRH_195	novogene_march2025	Chr3	UPD Chr3
LRH_196_CKDL250006718-1A_232WM2LT3_L5_1	LRH_196	novogene_march2025	Chr3	UPD Chr3
LRH_216a_CKDL250006718-1A_232WM2LT3_L5_1	LRH_216a	novogene_march2025	Chr3	UPD Chr3
LRH_217a_CKDL250006718-1A_232WM2LT3_L5_1	LRH_217a	novogene_march2025	Chr3	UPD Chr3
LRH_218a_CKDL250006718-1A_232WM2LT3_L5_1	LRH_218a	novogene_march2025	Chr3	UPD Chr3
ANU_311_smp204	LRH_204	ANU_311_novogene_july2024	Chr4	UPD Chr4
ANU_311_smp207	LRH_207	ANU_311_novogene_july2024	Chr4	UPD Chr4
ANU_311_smp200	LRH_200	ANU_311_novogene_july2024	Chr4	UPD Chr4
ANU_311_smp201	LRH_201	ANU_311_novogene_july2024	Chr4	UPD Chr4
ANU_311_smp202	LRH_202	ANU_311_novogene_july2024	Chr4	UPD Chr4
ANU_311_smp203	LRH_203	ANU_311_novogene_july2024	Chr4	UPD Chr4
ANU_311_smp205	LRH_205	ANU_311_novogene_july2024	Chr4	UPD Chr4
ANU_311_smp206	LRH_206	ANU_311_novogene_july2024	Chr4	UPD Chr4
ANU_311_smp208	LRH_208	ANU_311_novogene_july2024	Chr4	UPD Chr4
ANU_311_smp209	LRH_209	ANU_311_novogene_july2024	Chr4	UPD Chr4
Chr4_M1	Chr4_M1	novogene_aug25	chr4	monosome Chr4
Chr4_M2	Chr4_M2	novogene_aug25	chr4	monosome Chr4
Chr4_M3	Chr4_M3	novogene_aug25	chr4	monosome Chr4
Chr4_M4	Chr4_M4	novogene_aug25	chr4	monosome Chr4
Chr4_M5	Chr4_M5	novogene_aug25	chr4	monosome Chr4
Chr4_halfruff1	Chr4_halfruff1	novogene_aug25	chr4	monosome Chr4
Chr4_halfruff2	Chr4_halfruff2	novogene_aug25	chr4	monosome Chr4
Chr4_halfruff3	Chr4_halfruff3	novogene_aug25	chr4	monosome Chr4
Chr4_light	Chr4_light	novogene_aug25	chr4	monosome Chr4
LRH_268_CKDL250006718-1A_232WM2LT3_L5_1	LRH_268	novogene_march2025	Chr4	monosome Chr4
LRH_269_CKDL250006718-1A_232WM2LT3_L5_1	LRH_269	novogene_march2025	Chr4	monosome Chr4
LRH_270_CKDL250006718-1A_232WM2LT3_L5_1	LRH_270	novogene_march2025	Chr4	monosome Chr4
LRH_271_CKDL250006718-1A_232WM2LT3_L5_1	LRH_271	novogene_march2025	Chr4	monosome Chr4
LRH_272_CKDL250006718-1A_232WM2LT3_L5_1	LRH_272	novogene_march2025	Chr4	monosome Chr4
ANU_311_smp100	LRH_100	ANU_311_novogene_july2024	Chr5	Monosome Chr5
ANU_311_smp101	LRH_101	ANU_311_novogene_july2024	Chr5	Monosome Chr5
ANU_311_smp102	LRH_102	ANU_311_novogene_july2024	Chr5	Monosome Chr5
ANU_311_smp103	LRH_103	ANU_311_novogene_july2024	Chr5	Monosome Chr5
ANU_311_smp104	LRH_104	ANU_311_novogene_july2024	Chr5	Monosome Chr5
ANU_311_smp105	LRH_105	ANU_311_novogene_july2024	Chr5	Monosome Chr5
ANU_311_smp106	LRH_106	ANU_311_novogene_july2024	Chr5	Monosome Chr5
ANU_311_smp107	LRH_107	ANU_311_novogene_july2024	Chr5	Monosome Chr5
ANU_311_smp108	LRH_108	ANU_311_novogene_july2024	Chr5	Monosome Chr5
ANU_311_smp109	LRH_109	ANU_311_novogene_july2024	Chr5	Monosome Chr5
ANU_311_smp110	LRH_110	ANU_311_novogene_july2024	Chr5	UPD Chr5
ANU_311_smp111	LRH_111	ANU_311_novogene_july2024	Chr5	UPD Chr5
ANU_311_smp112	LRH_112	ANU_311_novogene_july2024	Chr5	UPD Chr5
ANU_311_smp113	LRH_113	ANU_311_novogene_july2024	Chr5	UPD Chr5
LRH_293	LRH_293	novogene_jun25	Chr5	UPD from monosome Chr5
LRH_294	LRH_294	novogene_jun25	Chr5	UPD from monosome Chr5
LRH_295	LRH_295	novogene_jun25	Chr5	UPD from monosome Chr5
LRH_296	LRH_296	novogene_jun25	Chr5	UPD from monosome Chr5
LRH_297	LRH_297	novogene_jun25	Chr5	UPD from monosome Chr5
ANU_311_smp219	LRH_219	ANU_311_novogene_july2024	Chr6	UPD Chr6
ANU_311_smp228	LRH_228	ANU_311_novogene_july2024	Chr6	UPD Chr6
ANU_311_smp229	LRH_229	ANU_311_novogene_july2024	Chr6	UPD Chr6
ANU_311_smp231	LRH_231	ANU_311_novogene_july2024	Chr6	UPD Chr6
ANU_311_smp232	LRH_232	ANU_311_novogene_july2024	Chr6	UPD Chr6
ANU_311_smp233	LRH_233	ANU_311_novogene_july2024	Chr6	UPD Chr6
ANU_311_smp234	LRH_234	ANU_311_novogene_july2024	Chr6	UPD Chr6
ANU_311_smp218	LRH_218	ANU_311_novogene_july2024	Chr6	UPD Chr6
ANU_311_smp220	LRH_220	ANU_311_novogene_july2024	Chr6	UPD Chr6
Chr6_M1	Chr6_M1	novogene_aug25	chr6	monosome Chr6
Chr6_M2	Chr6_M2	novogene_aug25	chr6	monosome Chr6
Chr6_M3	Chr6_M3	novogene_aug25	chr6	monosome Chr6
Chr6_M4	Chr6_M4	novogene_aug25	chr6	monosome Chr6
Chr6_M5	Chr6_M5	novogene_aug25	chr6	monosome Chr6
ANU_311_smp221	LRH_221	ANU_311_novogene_july2024	Chr6	UPD Chr6
ANU_311_smp230	LRH_230	ANU_311_novogene_july2024	Chr6	UPD Chr6
LRH_278_CKDL250006718-1A_232WM2LT3_L5_1	LRH_278	novogene_march2025	Chr6	monosome Chr6
LRH_279_CKDL250006718-1A_232WM2LT3_L5_1	LRH_279	novogene_march2025	Chr6	monosome Chr6
LRH_280_CKDL250006718-1A_232WM2LT3_L5_1	LRH_280	novogene_march2025	Chr6	monosome Chr6
LRH_281_CKDL250006718-1A_232WM2LT3_L5_1	LRH_281	novogene_march2025	Chr6	monosome Chr6
LRH_282_CKDL250006718-1A_232WM2LT3_L5_1	LRH_282	novogene_march2025	Chr6	monosome Chr6
LRH_247_CKDL250006718-1A_232WM2LT3_L5_1	LRH_247	novogene_march2025	Chr7	UPD Chr7
LRH_248_CKDL250006718-1A_232WM2LT3_L5_1	LRH_248	novogene_march2025	Chr7	UPD Chr7
LRH_249_CKDL250006718-1A_232WM2LT3_L5_1	LRH_249	novogene_march2025	Chr7	UPD Chr7
LRH_250_CKDL250006718-1A_232WM2LT3_L5_1	LRH_250	novogene_march2025	Chr7	UPD Chr7
LRH_251_CKDL250006718-1A_232WM2LT3_L5_1	LRH_251	novogene_march2025	Chr7	UPD Chr7
LRH_252_CKDL250006718-1A_232WM2LT3_L5_1	LRH_252	novogene_march2025	Chr7	UPD Chr7
LRH_253_CKDL250006718-1A_232WM2LT3_L5_1	LRH_253	novogene_march2025	Chr7	UPD Chr7
LRH_257_CKDL250006718-1A_232WM2LT3_L5_1	LRH_257	novogene_march2025	Chr7	UPD Chr7
LRH_288_CKDL250006718-1A_232WM2LT3_L5_1	LRH_288	novogene_march2025	Chr7	monosome Chr7
LRH_289_CKDL250006718-1A_232WM2LT3_L5_1	LRH_289	novogene_march2025	Chr7	monosome Chr7
LRH_290_CKDL250006718-1A_232WM2LT3_L5_1	LRH_290	novogene_march2025	Chr7	monosome Chr7
LRH_291_CKDL250006718-1A_232WM2LT3_L5_1	LRH_291	novogene_march2025	Chr7	monosome Chr7
LRH_292_CKDL250006718-1A_232WM2LT3_L5_1	LRH_292	novogene_march2025	Chr7	monosome Chr7
ANU_311_smp132	LRH_132	ANU_311_novogene_july2024	Chr8	monosome Chr8
ANU_311_smp133	LRH_133	ANU_311_novogene_july2024	Chr8	monosome Chr8
ANU_311_smp134	LRH_134	ANU_311_novogene_july2024	Chr8	monosome Chr8
ANU_311_smp135	LRH_135	ANU_311_novogene_july2024	Chr8	monosome Chr8
ANU_311_smp136	LRH_136	ANU_311_novogene_july2024	Chr8	monosome Chr8
ANU_311_smp137	LRH_137	ANU_311_novogene_july2024	Chr8	monosome Chr8
ANU_311_smp138	LRH_138	ANU_311_novogene_july2024	Chr8	monosome Chr8
ANU_311_smp139	LRH_139	ANU_311_novogene_july2024	Chr8	monosome Chr8
ANU_311_smp140	LRH_140	ANU_311_novogene_july2024	Chr8	monosome Chr8
ANU_311_smp141	LRH_141	ANU_311_novogene_july2024	Chr8	monosome Chr8
ANU_311_smp142	LRH_142	ANU_311_novogene_july2024	Chr8	UPD Chr8
ANU_311_smp143	LRH_143	ANU_311_novogene_july2024	Chr8	UPD Chr8
ANU_311_smp144	LRH_144	ANU_311_novogene_july2024	Chr8	UPD Chr8
ANU_311_smp145	LRH_145	ANU_311_novogene_july2024	Chr8	UPD Chr8
ANU_311_smp146	LRH_146	ANU_311_novogene_july2024	Chr8	monosome Chr8
ANU_311_smp147	LRH_147	ANU_311_novogene_july2024	Chr8	monosome Chr8
ANU_311_smp148	LRH_148	ANU_311_novogene_july2024	Chr8	monosome Chr8
ANU_311_smp149a	LRH_149a	ANU_311_novogene_july2024	Chr8	monosome Chr8
ANU_311_smp150	LRH_150	ANU_311_novogene_july2024	Chr8	monosome Chr8
ANU_311_smp151	LRH_151	ANU_311_novogene_july2024	Chr8	monosome Chr8
ANU_311_smp152	LRH_152	ANU_311_novogene_july2024	Chr8	monosome Chr8
ANU_311_smp154	LRH_154	ANU_311_novogene_july2024	Chr8	monosome Chr8
ANU_311_smp155	LRH_155	ANU_311_novogene_july2024	Chr8	UPD Chr8
ANU_311_smp156	LRH_156	ANU_311_novogene_july2024	Chr8	UPD Chr8
ANU_311_smp157	LRH_157	ANU_311_novogene_july2024	Chr8	UPD Chr8
ANU_311_smp158	LRH_158	ANU_311_novogene_july2024	Chr8	UPD Chr8
LRH_197_CKDL250006718-1A_232WM2LT3_L5_1	LRH_197	novogene_march2025	Chr8	UPD Chr8
LRH_198_CKDL250006718-1A_232WM2LT3_L5_1	LRH_198	novogene_march2025	Chr8	UPD Chr8
LRH_199_CKDL250006718-1A_232WM2LT3_L5_1	LRH_199	novogene_march2025	Chr8	UPD Chr8
ANU_311_smp153	LRH_153	ANU_311_novogene_july2024	Chr8	monosome Chr8
LRH_332	LRH_332	novogene_jun25	Chr8	UPD from monosome of Chr8
ANU_311_smp115	LRH_115	ANU_311_novogene_july2024	Chr9	UPD Chr9
ANU_311_smp116	LRH_116	ANU_311_novogene_july2024	Chr9	UPD Chr9
ANU_311_smp117	LRH_117	ANU_311_novogene_july2024	Chr9	UPD Chr9
ANU_311_smp118	LRH_118	ANU_311_novogene_july2024	Chr9	monosome Chr9
ANU_311_smp119	LRH_119	ANU_311_novogene_july2024	Chr9	monosome Chr9
ANU_311_smp120	LRH_120	ANU_311_novogene_july2024	Chr9	monosome Chr9
ANU_311_smp121	LRH_121	ANU_311_novogene_july2024	Chr9	monosome Chr9
ANU_311_smp122	LRH_122	ANU_311_novogene_july2024	Chr9	monosome Chr9
ANU_311_smp123	LRH_123	ANU_311_novogene_july2024	Chr9	monosome Chr9
ANU_311_smp124	LRH_124	ANU_311_novogene_july2024	Chr9	monosome Chr9
ANU_311_smp125	LRH_125	ANU_311_novogene_july2024	Chr9	monosome Chr9
ANU_311_smp126	LRH_126	ANU_311_novogene_july2024	Chr9	monosome Chr9
ANU_311_smp127	LRH_127	ANU_311_novogene_july2024	Chr9	monosome Chr9
LRH_206_CKDL250006718-1A_232WM2LT3_L5_1	LRH_206	novogene_march2025	Chr9	UPD Chr9
LRH_210a_CKDL250006718-1A_232WM2LT3_L5_1	LRH_210a	novogene_march2025	Chr9	UPD Chr9
LRH_211a_CKDL250006718-1A_232WM2LT3_L5_1	LRH_211a	novogene_march2025	Chr9	UPD Chr9
ANU_311_smp114	LRH_114	ANU_311_novogene_july2024	Chr9	UPD Chr9
LRH_209a_CKDL250006718-1A_232WM2LT3_L5_1	LRH_209a	novogene_march2025	Chr9	UPD Chr9
LRH_212a_CKDL250006718-1A_232WM2LT3_L5_1	LRH_212a	novogene_march2025	Chr9	UPD Chr9
LRH_264_CKDL250006718-1A_232WM2LT3_L5_1	LRH_264	novogene_march2025	Chr9	UPD Chr9
LRH_265_CKDL250006718-1A_232WM2LT3_L5_1	LRH_265	novogene_march2025	Chr9	UPD Chr9
LRH_266_CKDL250006718-1A_232WM2LT3_L5_1	LRH_266	novogene_march2025	Chr9	UPD Chr9
LRH_267_CKDL250006718-1A_232WM2LT3_L5_1	LRH_267	novogene_march2025	Chr9	UPD Chr9
LRH_298	LRH_298	novogene_jun25	Chr9	UPD from monosome Chr9
LRH_299	LRH_299	novogene_jun25	Chr9	UPD from monosome Chr9
Cen10	Cen10	novogene_jun25	Chr10	gal induced-culture recoverd from FOA
Cen11a	Cen11a	novogene_jun25	Chr11	gal induced-culture recoverd from FOA
Cen12a	Cen12a	novogene_jun25	Chr12	gal induced-culture recoverd from FOA
Cen12a_4ruffled	Cen12a_4ruffled	novogene_jun25	Chr12	gal induced-colony recoverd from FOA
Cen12a_4small	Cen12a_4smooth	novogene_jun25	Chr12	gal induced-colony recoverd from FOA
Cen12a_4smooth	Cen12a_4small	novogene_jun25	Chr12	gal induced-colony recoverd from FOA
Cen12b	Cen12b	novogene_jun25	Chr12	gal induced-culture recoverd from FOA
Cen13a	Cen13a	novogene_jun25	Chr13	gal induced-culture recoverd from FOA
Cen13b	Cen13b	novogene_jun25	Chr13	gal induced-culture recoverd from FOA
Cen15	Cen15	novogene_jun25	Chr15	gal induced-culture recoverd from FOA
Cen1b	Cen1b	novogene_jun25	Chr1	gal induced-culture recoverd from FOA
Cen3	Cen3	novogene_jun25	Chr3	gal induced-culture recoverd from FOA
Cen4b	Cen4b	novogene_jun25	Chr4	gal induced-culture recoverd from FOA
Cen5	Cen5	novogene_jun25	Chr5	gal induced-culture recoverd from FOA
Cen6	Cen6	novogene_jun25	Chr6	gal induced-culture recoverd from FOA
Cen9b	Cen9b	novogene_jun25	Chr9	gal induced-culture recoverd from FOA
i10_1	i10_1	novogene_aug25	Chr10	gal induced-colony recoverd from FOA
i10_10	i10_10	novogene_aug25	Chr10	gal induced-colony recoverd from FOA
i10_2	i10_2	novogene_aug25	Chr10	gal induced-colony recoverd from FOA
i10_4	i10_4	novogene_aug25	Chr10	gal induced-colony recoverd from FOA
i10_5	i10_5	novogene_aug25	Chr10	gal induced-colony recoverd from FOA
i10_6	i10_6	novogene_aug25	Chr10	gal induced-colony recoverd from FOA
i10_7	i10_7	novogene_aug25	Chr10	gal induced-colony recoverd from FOA
i10_8	i10_8	novogene_aug25	Chr10	gal induced-colony recoverd from FOA
i12_1	i12_1	novogene_aug25	Chr12	gal induced-colony recoverd from FOA
i12_10_half	i12_10_half	novogene_aug25	Chr12	gal induced-colony recoverd from FOA
i12_2	i12_2	novogene_aug25	Chr12	gal induced-colony recoverd from FOA
i12_6	i12_6	novogene_aug25	Chr12	gal induced-colony recoverd from FOA
i12_7	i12_7	novogene_aug25	Chr12	gal induced-colony recoverd from FOA
i12_8	i12_8	novogene_aug25	Chr12	gal induced-colony recoverd from FOA
i12_9_half	i12_9_half	novogene_aug25	Chr12	gal induced-colony recoverd from FOA
i13_1	i13_1	novogene_aug25	Chr13	gal induced-colony recoverd from FOA
i13_2	i13_2	novogene_aug25	Chr13	gal induced-colony recoverd from FOA
i13_3	i13_3	novogene_aug25	Chr13	gal induced-colony recoverd from FOA
i13_4	i13_4	novogene_aug25	Chr13	gal induced-colony recoverd from FOA
i13_5	i13_5	novogene_aug25	Chr13	gal induced-colony recoverd from FOA
i13_6	i13_6	novogene_aug25	Chr13	gal induced-colony recoverd from FOA
i13_7	i13_7	novogene_aug25	Chr13	gal induced-colony recoverd from FOA
i13_8	i13_8	novogene_aug25	Chr13	gal induced-colony recoverd from FOA
i15_1	i15_1	novogene_aug25	Chr15	gal induced-colony recoverd from FOA
i15_10	i15_10	novogene_aug25	Chr15	gal induced-colony recoverd from FOA
i15_2	i15_2	novogene_aug25	Chr15	gal induced-colony recoverd from FOA
i15_3	i15_3	novogene_aug25	Chr15	gal induced-colony recoverd from FOA
i15_4	i15_4	novogene_aug25	Chr15	gal induced-colony recoverd from FOA
i15_5	i15_5	novogene_aug25	Chr15	gal induced-colony recoverd from FOA
i15_6	i15_6	novogene_aug25	Chr15	gal induced-colony recoverd from FOA
i15_7	i15_7	novogene_aug25	Chr15	gal induced-colony recoverd from FOA
i15_8	i15_8	novogene_aug25	Chr15	gal induced-colony recoverd from FOA
i15_9	i15_9	novogene_aug25	Chr15	gal induced-colony recoverd from FOA
i4_1	i4_1	novogene_aug25	Chr4	gal induced-colony recoverd from FOA
i4_10	i4_10	novogene_aug25	Chr4	gal induced-colony recoverd from FOA
i4_2	i4_2	novogene_aug25	Chr4	gal induced-colony recoverd from FOA
i4_3	i4_3	novogene_aug25	Chr4	gal induced-colony recoverd from FOA
i4_4	i4_4	novogene_aug25	Chr4	gal induced-colony recoverd from FOA
i4_5	i4_5	novogene_aug25	Chr4	gal induced-colony recoverd from FOA
i4_6	i4_6	novogene_aug25	Chr4	gal induced-colony recoverd from FOA
i4_7	i4_7	novogene_aug25	Chr4	gal induced-colony recoverd from FOA
i4_8	i4_8	novogene_aug25	Chr4	gal induced-colony recoverd from FOA
i4_9	i4_9	novogene_aug25	Chr4	gal induced-colony recoverd from FOA
